# Supplementary material for: (E)-Methyl N′-[1-(4-methoxy­phen­yl)ethyl­idene]hydrazinecarboxyl­ate
Source: Acta Crystallogr Sect E Struct Rep Online. 2008 Aug 6;64(Pt 9):o1676. doi: 10.1107/S1600536808024264 (PMC2960734; doi:10.1107/S1600536808024264)
Supplement: Supplementary file 1 [file e-64-o1676-sup1.cif]

##############################################################################
###                                                                        ###
###        Electronic paper (Acta Crystallographica Section E)             ###
###                                                                        ###
##############################################################################
#                                                                            #
# This CIF contains the data in a paper accepted for publication in Acta     #
# Crystallographica Section E. It conforms to the requirements of Notes      #
# for Authors for Section E, and has been peer reviewed under the auspices   #
# of the IUCr Commission on Journals.                                        #
#                                                                            #
# Full details of the Crystallographic Information File format               #
# are given in the paper "The Crystallographic Information File (CIF):       #
# a New Standard Archive File for Crystallography" by S. R. Hall, F. H.      #
# Allen and I. D. Brown [Acta Cryst. (1991), A47, 655-685].                  #
#                                                                            #
# The current version of the core CIF dictionary is obtainable from          #
# ftp://ftp.iucr.org/pub/cif_core.dic. The current version number is 2.4.    #
#                                                                            #
# Software is freely available for graphical display of the structure(s) in  #
# this CIF.  For information consult the CIF home page http://www.iucr.org/  #
# cif/home.html                                                              #
#                                                                            #
# This file may be used for bona fide research purposes within the           #
# scientific community so long as proper attribution is given to the journal # 
# article from which it was obtained.                                        #
#                                                                            #
##############################################################################
                                             
data_I
_audit_creation_method     SHELXL-97
_chemical_name_systematic
;
(<i>E</i>)-Methyl N'-[1-(4-methoxyphenyl)ethylidene]hydrazinecarboxylate
;
_chemical_name_common     ?
_chemical_formula_moiety     'C11 H14 N2 O3'
_chemical_formula_sum     'C11 H14 N2 O3'
_chemical_formula_iupac     'C11 H14 N2 O3'
_chemical_formula_weight     222.24
_chemical_melting_point     ?
_symmetry_cell_setting     Monoclinic
_symmetry_space_group_name_H-M     'P 21/c'
_symmetry_space_group_name_Hall     '-P 2ybc'
loop_
    _symmetry_equiv_pos_as_xyz
    'x, y, z'
    '-x, y+1/2, -z+1/2'
    '-x, -y, -z'
    'x, -y-1/2, z-1/2'
_cell_length_a     12.416(3)
_cell_length_b     11.113(3)
_cell_length_c     8.073(2)
_cell_angle_alpha     90.00
_cell_angle_beta     95.628(3)
_cell_angle_gamma     90.00
_cell_volume     1108.5(5)
_cell_formula_units_Z     4
_cell_measurement_reflns_used     1952
_cell_measurement_theta_min     1.6
_cell_measurement_theta_max     25.0
_cell_measurement_temperature     273(2)
_exptl_crystal_description     Block
_exptl_crystal_colour     colourless
_exptl_crystal_size_max     0.30
_exptl_crystal_size_mid     0.26
_exptl_crystal_size_min     0.25
_exptl_crystal_density_diffrn     1.332
_exptl_crystal_density_meas     ?
_exptl_crystal_density_method     'not measured'
_exptl_crystal_F_000     472
_exptl_absorpt_coefficient_mu     0.098
_exptl_absorpt_correction_type     multi-scan
_exptl_absorpt_process_details     '(SADABS; Bruker, 2002)'
_exptl_absorpt_correction_T_min     0.9723
_exptl_absorpt_correction_T_max     0.9775
_exptl_special_details
;
;
_diffrn_ambient_temperature     273(2)
_diffrn_radiation_type     MoK\a
_diffrn_radiation_wavelength     0.71073
_diffrn_radiation_source     'fine-focus sealed tube'
_diffrn_radiation_monochromator     graphite
_diffrn_measurement_device_type     'Bruker SMART CCD area-detector'
_diffrn_measurement_method     '\f and \w'
_diffrn_detector_area_resol_mean     ?
_diffrn_reflns_number     7124
_diffrn_reflns_av_R_equivalents     0.0303
_diffrn_reflns_av_sigmaI/netI     0.0243
_diffrn_reflns_theta_min     1.65
_diffrn_reflns_theta_max     25.04
_diffrn_reflns_theta_full     25.04
_diffrn_measured_fraction_theta_max     0.991
_diffrn_measured_fraction_theta_full     0.991
_diffrn_reflns_limit_h_min     -14
_diffrn_reflns_limit_h_max     14
_diffrn_reflns_limit_k_min     -13
_diffrn_reflns_limit_k_max     11
_diffrn_reflns_limit_l_min     -9
_diffrn_reflns_limit_l_max     9
_diffrn_standards_number     ?
_diffrn_standards_interval_count     ?
_diffrn_standards_interval_time     ?
_diffrn_standards_decay_%     ?
_refine_special_details
;
 Refinement of F^2^ against ALL reflections.  The weighted R-factor wR and
 goodness of fit S are based on F^2^, conventional R-factors R are based
 on F, with F set to zero for negative F^2^. The threshold expression of
 F^2^ > 2sigma(F^2^) is used only for calculating R-factors(gt) etc. and is
 not relevant to the choice of reflections for refinement.  R-factors based
 on F^2^ are statistically about twice as large as those based on F, and R-
 factors based on ALL data will be even larger.
;
_reflns_number_total     1952
_reflns_number_gt     1624
_reflns_threshold_expression     I>2\s(I)
_refine_ls_structure_factor_coef     Fsqd
_refine_ls_matrix_type     full
_refine_ls_R_factor_all     0.0447
_refine_ls_R_factor_gt     0.0362
_refine_ls_wR_factor_gt     0.0955
_refine_ls_wR_factor_ref     0.1017
_refine_ls_goodness_of_fit_ref     1.067
_refine_ls_restrained_S_all     1.067
_refine_ls_number_reflns     1952
_refine_ls_number_parameters     153
_refine_ls_number_restraints     0
_refine_ls_hydrogen_treatment     mixed
_refine_ls_weighting_scheme     calc
_refine_ls_weighting_details
         'calc w=1/[\s^2^(Fo^2^)+(0.0461P)^2^+0.2826P] where P=(Fo^2^+2Fc^2^)/3'
_atom_sites_solution_hydrogens     geom
_atom_sites_solution_primary     direct
_atom_sites_solution_secondary     difmap
_refine_ls_shift/su_max     0.001
_refine_ls_shift/su_mean     0.000
_refine_diff_density_max     0.191
_refine_diff_density_min     -0.144
_refine_ls_extinction_method     'SHELXL97 (Sheldrick, 2008)'
_refine_ls_extinction_coef     0.042(4)
_refine_ls_extinction_expression
                                  'Fc^*^=kFc[1+0.001xFc^2^\l^3^/sin(2\q)]^-1/4^'
loop_
    _atom_type_symbol
    _atom_type_description
    _atom_type_scat_dispersion_real
    _atom_type_scat_dispersion_imag
    _atom_type_scat_source
    'C' 'C' 0.0033 0.0016
                         'International Tables Vol C Tables 4.2.6.8 and 6.1.1.4'
    'H' 'H' 0.0000 0.0000
                         'International Tables Vol C Tables 4.2.6.8 and 6.1.1.4'
    'N' 'N' 0.0061 0.0033
                         'International Tables Vol C Tables 4.2.6.8 and 6.1.1.4'
    'O' 'O' 0.0106 0.0060
                         'International Tables Vol C Tables 4.2.6.8 and 6.1.1.4'
_computing_data_collection     'SMART (Bruker, 2002)'
_computing_cell_refinement     'SAINT (Bruker, 2002)'
_computing_data_reduction     'SAINT (Bruker, 2002)'
_computing_structure_solution     'SHELXS97 (Sheldrick, 2008)'
_computing_structure_refinement     'SHELXL97 (Sheldrick, 2008)'
_computing_molecular_graphics     'SHELXTL (Sheldrick, 2008)'
_computing_publication_material     'SHELXTL (Sheldrick, 2008)'
loop_
    _atom_site_type_symbol
    _atom_site_label
    _atom_site_fract_x
    _atom_site_fract_y
    _atom_site_fract_z
    _atom_site_U_iso_or_equiv
    _atom_site_adp_type
    _atom_site_calc_flag
    _atom_site_refinement_flags
    _atom_site_occupancy
    _atom_site_disorder_assembly
    _atom_site_disorder_group
    H H2A 0.6796(14) 0.1822(17) 0.308(2) 0.059(5) Uiso d . 1 . .
    C C7 0.96977(11) 0.12453(12) 0.16378(16) 0.0297(3) Uani d . 1 . .
    C C8 0.85779(11) 0.12580(12) 0.21369(16) 0.0317(3) Uani d . 1 . .
    C C10 0.62251(11) 0.29834(13) 0.14528(18) 0.0348(3) Uani d . 1 . .
    C C3 1.18244(11) 0.12536(13) 0.07457(18) 0.0341(3) Uani d . 1 . .
    C C5 1.04408(11) 0.03686(13) 0.22113(17) 0.0351(4) Uani d . 1 . .
    H H5 1.0223 -0.0236 0.2902 0.042 Uiso calc R 1 . .
    C C6 1.00522(11) 0.21282(12) 0.05809(17) 0.0348(4) Uani d . 1 . .
    H H6 0.9574 0.2727 0.0174 0.042 Uiso calc R 1 . .
    C C2 1.14990(11) 0.03671(13) 0.17850(18) 0.0375(4) Uani d . 1 . .
    H H2 1.1983 -0.0225 0.2196 0.045 Uiso calc R 1 . .
    C C4 1.10911(11) 0.21306(13) 0.01308(18) 0.0364(4) Uani d . 1 . .
    H H4 1.1305 0.2720 -0.0587 0.044 Uiso calc R 1 . .
    C C1 1.36336(12) 0.05169(17) 0.0921(2) 0.0551(5) Uani d . 1 . .
    H H1A 1.3691 0.0574 0.2113 0.083 Uiso calc R 1 . .
    H H1B 1.4320 0.0704 0.0531 0.083 Uiso calc R 1 . .
    H H1C 1.3425 -0.0286 0.0588 0.083 Uiso calc R 1 . .
    C C11 0.44286(12) 0.36579(16) 0.1528(2) 0.0528(5) Uani d . 1 . .
    H H11A 0.4628 0.4492 0.1589 0.079 Uiso calc R 1 . .
    H H11B 0.3810 0.3529 0.2132 0.079 Uiso calc R 1 . .
    H H11C 0.4254 0.3433 0.0385 0.079 Uiso calc R 1 . .
    O O1 1.28412(8) 0.13431(10) 0.02268(14) 0.0460(3) Uani d . 1 . .
    O O3 0.53202(8) 0.29346(10) 0.22464(14) 0.0467(3) Uani d . 1 . .
    O O2 0.63408(8) 0.36576(10) 0.03058(13) 0.0432(3) Uani d . 1 . .
    N N1 0.79718(9) 0.21424(11) 0.15959(14) 0.0350(3) Uani d . 1 . .
    N N2 0.69424(10) 0.21707(12) 0.21353(17) 0.0391(3) Uani d . 1 . .
    C C9 0.82244(12) 0.02704(14) 0.3229(2) 0.0439(4) Uani d . 1 . .
    H H9A 0.8329 0.0521 0.4372 0.066 Uiso calc R 1 . .
    H H9B 0.8646 -0.0439 0.3082 0.066 Uiso calc R 1 . .
    H H9C 0.7472 0.0098 0.2933 0.066 Uiso calc R 1 . .
loop_
    _atom_site_aniso_label
    _atom_site_aniso_U_11
    _atom_site_aniso_U_22
    _atom_site_aniso_U_33
    _atom_site_aniso_U_12
    _atom_site_aniso_U_13
    _atom_site_aniso_U_23
    C7 0.0318(7) 0.0303(7) 0.0271(7) -0.0005(5) 0.0034(5) -0.0038(5)
    C8 0.0343(7) 0.0334(8) 0.0277(7) -0.0011(6) 0.0052(5) -0.0037(6)
    C10 0.0317(7) 0.0391(8) 0.0346(8) 0.0006(6) 0.0082(6) -0.0059(7)
    C3 0.0301(7) 0.0370(8) 0.0357(8) 0.0004(6) 0.0048(6) -0.0050(6)
    C5 0.0388(8) 0.0333(8) 0.0336(8) 0.0002(6) 0.0058(6) 0.0038(6)
    C6 0.0342(7) 0.0328(8) 0.0374(8) 0.0051(6) 0.0041(6) 0.0021(6)
    C2 0.0362(8) 0.0357(8) 0.0403(8) 0.0086(6) 0.0021(6) 0.0019(6)
    C4 0.0361(8) 0.0354(8) 0.0386(8) -0.0008(6) 0.0079(6) 0.0049(6)
    C1 0.0332(8) 0.0649(12) 0.0680(12) 0.0125(8) 0.0084(8) 0.0035(9)
    C11 0.0314(8) 0.0592(11) 0.0684(12) 0.0078(7) 0.0075(7) 0.0000(9)
    O1 0.0304(5) 0.0522(7) 0.0565(7) 0.0053(5) 0.0107(5) 0.0060(5)
    O3 0.0316(5) 0.0567(7) 0.0539(7) 0.0066(5) 0.0153(5) 0.0079(5)
    O2 0.0425(6) 0.0493(7) 0.0396(6) 0.0093(5) 0.0125(5) 0.0054(5)
    N1 0.0308(6) 0.0412(7) 0.0345(7) 0.0028(5) 0.0097(5) 0.0002(5)
    N2 0.0330(6) 0.0467(8) 0.0393(7) 0.0047(5) 0.0131(5) 0.0059(6)
    C9 0.0379(8) 0.0442(9) 0.0516(9) 0.0011(7) 0.0144(7) 0.0075(7)
_geom_special_details
;
 All esds (except the esd in the dihedral angle between two l.s. planes)
 are estimated using the full covariance matrix.  The cell esds are taken
 into account individually in the estimation of esds in distances, angles
 and torsion angles; correlations between esds in cell parameters are only
 used when they are defined by crystal symmetry.  An approximate (isotropic)
 treatment of cell esds is used for estimating esds involving l.s. planes.
;
loop_
    _geom_bond_atom_site_label_1
    _geom_bond_atom_site_label_2
    _geom_bond_site_symmetry_2
    _geom_bond_distance
    _geom_bond_publ_flag
    C7 C5 . 1.3896(19) ?
    C7 C6 . 1.399(2) ?
    C7 C8 . 1.4850(19) ?
    C8 N1 . 1.2878(18) ?
    C8 C9 . 1.500(2) ?
    C10 O2 . 1.2105(17) ?
    C10 N2 . 1.3476(19) ?
    C10 O3 . 1.3479(17) ?
    C3 O1 . 1.3722(17) ?
    C3 C2 . 1.380(2) ?
    C3 C4 . 1.392(2) ?
    C5 C2 . 1.390(2) ?
    C5 H5 . 0.9300 ?
    C6 C4 . 1.3740(19) ?
    C6 H6 . 0.9300 ?
    C2 H2 . 0.9300 ?
    C4 H4 . 0.9300 ?
    C1 O1 . 1.4201(19) ?
    C1 H1A . 0.9600 ?
    C1 H1B . 0.9600 ?
    C1 H1C . 0.9600 ?
    C11 O3 . 1.4429(19) ?
    C11 H11A . 0.9600 ?
    C11 H11B . 0.9600 ?
    C11 H11C . 0.9600 ?
    N1 N2 . 1.3905(16) ?
    N2 H2A . 0.891(19) ?
    C9 H9A . 0.9600 ?
    C9 H9B . 0.9600 ?
    C9 H9C . 0.9600 ?
loop_
    _geom_angle_atom_site_label_1
    _geom_angle_atom_site_label_2
    _geom_angle_atom_site_label_3
    _geom_angle_site_symmetry_1
    _geom_angle_site_symmetry_3
    _geom_angle
    _geom_angle_publ_flag
    C5 C7 C6 . . 117.16(13) ?
    C5 C7 C8 . . 121.66(12) ?
    C6 C7 C8 . . 121.18(12) ?
    N1 C8 C7 . . 116.53(12) ?
    N1 C8 C9 . . 124.24(13) ?
    C7 C8 C9 . . 119.23(12) ?
    O2 C10 N2 . . 127.18(13) ?
    O2 C10 O3 . . 123.74(13) ?
    N2 C10 O3 . . 109.08(13) ?
    O1 C3 C2 . . 124.78(13) ?
    O1 C3 C4 . . 115.44(13) ?
    C2 C3 C4 . . 119.78(13) ?
    C7 C5 C2 . . 122.07(13) ?
    C7 C5 H5 . . 119.0 ?
    C2 C5 H5 . . 119.0 ?
    C4 C6 C7 . . 121.48(13) ?
    C4 C6 H6 . . 119.3 ?
    C7 C6 H6 . . 119.3 ?
    C3 C2 C5 . . 119.33(13) ?
    C3 C2 H2 . . 120.3 ?
    C5 C2 H2 . . 120.3 ?
    C6 C4 C3 . . 120.17(13) ?
    C6 C4 H4 . . 119.9 ?
    C3 C4 H4 . . 119.9 ?
    O1 C1 H1A . . 109.5 ?
    O1 C1 H1B . . 109.5 ?
    H1A C1 H1B . . 109.5 ?
    O1 C1 H1C . . 109.5 ?
    H1A C1 H1C . . 109.5 ?
    H1B C1 H1C . . 109.5 ?
    O3 C11 H11A . . 109.5 ?
    O3 C11 H11B . . 109.5 ?
    H11A C11 H11B . . 109.5 ?
    O3 C11 H11C . . 109.5 ?
    H11A C11 H11C . . 109.5 ?
    H11B C11 H11C . . 109.5 ?
    C3 O1 C1 . . 117.08(12) ?
    C10 O3 C11 . . 115.40(12) ?
    C8 N1 N2 . . 115.82(12) ?
    C10 N2 N1 . . 118.55(13) ?
    C10 N2 H2A . . 117.4(12) ?
    N1 N2 H2A . . 122.0(11) ?
    C8 C9 H9A . . 109.5 ?
    C8 C9 H9B . . 109.5 ?
    H9A C9 H9B . . 109.5 ?
    C8 C9 H9C . . 109.5 ?
    H9A C9 H9C . . 109.5 ?
    H9B C9 H9C . . 109.5 ?
loop_
    _geom_hbond_atom_site_label_D
    _geom_hbond_atom_site_label_H
    _geom_hbond_atom_site_label_A
    _geom_hbond_site_symmetry_A
    _geom_hbond_distance_DH
    _geom_hbond_distance_HA
    _geom_hbond_distance_DA
    _geom_hbond_angle_DHA
    _geom_hbond_publ_flag
    N2 H2A O2 4_566 0.89(2) 2.01(2) 2.8864(17) 169.0 yes
    C4 H4 Cg1 4_565 0.93 2.87 3.6488(19) 142 yes
data_global
_journal_date_recd_electronic     2008-07-27
_journal_date_accepted     2008-07-30
_journal_name_full     'Acta Crystallographica, Section E'
_journal_year     2008
_journal_volume     64
_journal_issue      9
_journal_page_first     o1676
_journal_page_last     o1676
_journal_paper_category     QO
_journal_coeditor_code     ZL2130
_publ_contact_author_name     'Xian-Chao Hu'
_publ_contact_author_address
;
    Research Center of Analysis and Measurement
    Zhejiang University of Technology
    Hangzhou 310014
    People's Republic of China
;
_publ_contact_author_email     zgdhxc@126.com
_publ_contact_author_fax     '++86-571-88320961'
_publ_contact_author_phone     '++86-571-88320085'
_publ_section_title
;
(<i>E</i>)-Methyl <i>N</i>'-[1-(4-methoxyphenyl)ethylidene]hydrazinecarboxylate
;
loop_
    _publ_author_name
    _publ_author_address
    'Lu-Ping Lv'
;
    Department of Chemical Engineering
    Hangzhou Vocational and Technical College
    Hangzhou 310018
    People's Republic of China
;
    'Wei-Ping Yu'
;
    Department of Chemical Engineering
    Hangzhou Vocational and Technical College
    Hangzhou 310018
    People's Republic of China
;
    'Wen-Bo Yu'
;
    Department of Chemical Engineering
    Hangzhou Vocational and Technical College
    Hangzhou 310018
    People's Republic of China
;
    'Xue-Feng Zhou'
;
    Zhejiang Xinan Chemical Industrial Group Co. Ltd
    Jiande 311604
    People's Republic of China
;
    'Xian-Chao Hu'
;
    Research Center of Analysis and Measurement
    Zhejiang University of Technology
    Hangzhou 310014
    People's Republic of China
;
