# Supplementary material for: (E)-Methyl N′-[1-(4-methoxy­phen­yl)ethyl­idene]hydrazinecarboxyl­ate
Source: Acta Crystallogr Sect E Struct Rep Online. 2008 Aug 6;64(Pt 9):o1676. doi: 10.1107/S1600536808024264 (PMC2960734; doi:10.1107/S1600536808024264)
Supplement: Supplementary file 2 [file e-64-o1676-Isup2.hkl]

#
# h,k,l, Fc-squared, Fo-squared, sigma(Fo-squared) and status flag
#
data_I
_shelx_title ' P in P2(1)/c'
_shelx_refln_list_code          4
_shelx_F_calc_maximum      145.45
_exptl_crystal_F_000       472.00
_reflns_d_resolution_high  0.8395
 
loop_
 _symmetry_equiv_pos_as_xyz
 'x, y, z'
 '-x, y+1/2, -z+1/2'
 '-x, -y, -z'
 'x, -y-1/2, z-1/2'
 
_cell_length_a    12.4158
_cell_length_b    11.1126
_cell_length_c     8.0731
_cell_angle_alpha  90.000
_cell_angle_beta   95.628
_cell_angle_gamma  90.000
 
_shelx_F_squared_multiplier     1.000
 
loop_
 _refln_index_h
 _refln_index_k
 _refln_index_l
 _refln_F_squared_calc
 _refln_F_squared_meas
 _refln_F_squared_sigma
 _refln_observed_status
   1   0   0      288.63      287.67      4.58 o
   2   0   0       12.02       15.24      1.70 o
   3   0   0       37.18       31.08      0.89 o
   4   0   0      733.82      716.64     11.44 o
   5   0   0      959.51     1038.84     16.47 o
   6   0   0     3275.84     3370.10     52.00 o
   7   0   0      239.16      277.27      5.17 o
   8   0   0        0.01        0.28      0.33 o
   9   0   0      128.86      129.66      3.11 o
  10   0   0        5.63        5.40      1.03 o
  11   0   0      481.63      491.02     13.26 o
  12   0   0      680.26      668.20     15.10 o
  13   0   0        3.70        6.12      1.18 o
  14   0   0        1.09        0.94      1.05 o
   1   1   0     1223.27     1249.80     19.30 o
   2   1   0     1668.71     1602.33     19.23 o
   3   1   0        2.98        2.39      0.19 o
   4   1   0       26.89       25.91      0.58 o
   5   1   0      175.15      162.26      2.23 o
   6   1   0      793.56      815.34      9.37 o
   7   1   0      515.32      578.11      6.92 o
   8   1   0      218.34      242.78      3.38 o
   9   1   0      186.02      175.31      3.03 o
  10   1   0       25.58       25.01      1.35 o
  11   1   0      177.20      181.84      3.80 o
  12   1   0      248.68      248.13      4.93 o
  13   1   0        5.96        3.92      0.81 o
  14   1   0        3.26        4.31      0.89 o
   0   2   0     1976.67     2069.78     47.75 o
   1   2   0     1053.03     1059.71     11.65 o
   2   2   0      212.29      192.23      3.38 o
   3   2   0      233.91      210.16      4.97 o
   4   2   0      659.29      676.07      8.49 o
   5   2   0      322.66      362.04      4.88 o
   6   2   0       19.01       13.10      0.59 o
   7   2   0        5.76        8.17      0.53 o
   8   2   0       17.43       15.65      0.66 o
   9   2   0      408.82      388.62      5.67 o
  10   2   0      687.84      716.96     10.97 o
  11   2   0       39.92       37.89      1.50 o
  12   2   0       92.03       91.17      2.82 o
  13   2   0       60.09       65.84      2.26 o
  14   2   0        2.61        2.49      0.81 o
   1   3   0     2803.85     2728.12     29.66 o
   2   3   0     1987.17     1858.75     22.26 o
   3   3   0      138.24      139.11      7.06 o
   4   3   0      258.68      307.37      4.14 o
   5   3   0      399.59      414.97      5.02 o
   6   3   0       60.08       73.27      1.50 o
   7   3   0      513.76      552.14      7.43 o
   8   3   0        7.67        7.33      0.57 o
   9   3   0       86.18       86.50      1.95 o
  10   3   0      254.60      249.58      4.67 o
  11   3   0       37.79       32.88      1.44 o
  12   3   0       21.36       22.37      1.31 o
  13   3   0       82.64       78.32      3.18 o
  14   3   0        0.07        0.42      0.65 o
   0   4   0        3.39        3.63      0.41 o
   1   4   0      678.37      632.34      7.26 o
   2   4   0       48.65       44.18      0.87 o
   3   4   0      265.60      259.79      3.28 o
   4   4   0       80.38       67.43      1.52 o
   5   4   0        5.02       12.46      0.56 o
   6   4   0       76.84       84.08      1.49 o
   7   4   0      138.17      172.00      2.89 o
   8   4   0        3.11        2.32      0.41 o
   9   4   0       75.61       78.61      1.87 o
  10   4   0      124.54      120.03      2.85 o
  11   4   0       38.47       41.72      1.63 o
  12   4   0       17.84       19.83      1.27 o
  13   4   0       27.96       27.34      1.56 o
  14   4   0       21.77       29.20      2.26 o
   1   5   0       34.18       35.30      0.91 o
   2   5   0       58.17       68.55      1.24 o
   3   5   0     2017.79     2119.86     23.36 o
   4   5   0      455.64      445.94      5.43 o
   5   5   0      535.45      526.71      7.98 o
   6   5   0      507.97      492.93      6.69 o
   7   5   0      158.81      161.41      2.65 o
   8   5   0        2.41        2.40      0.44 o
   9   5   0     1061.48     1040.28     13.68 o
  10   5   0       78.89       75.20      2.18 o
  11   5   0       11.17       11.40      0.98 o
  12   5   0       18.56       17.92      1.25 o
  13   5   0        8.11        8.99      1.06 o
   0   6   0      165.60      157.84      3.35 o
   1   6   0       37.38       35.92      0.90 o
   2   6   0        6.58        6.72      0.90 o
   3   6   0        0.05        0.36      0.26 o
   4   6   0        9.74       12.81      0.56 o
   5   6   0       12.69       12.27      0.56 o
   6   6   0        0.26        0.48      0.27 o
   7   6   0        6.28        4.68      0.56 o
   8   6   0        2.53        1.03      0.40 o
   9   6   0       17.80       21.81      1.13 o
  10   6   0       16.48       15.74      1.29 o
  11   6   0        4.42        3.22      0.71 o
  12   6   0        1.08        1.07      0.63 o
  13   6   0        0.01       -1.06      1.03 o
   1   7   0        0.51        0.48      0.28 o
   2   7   0       55.89       68.14      1.41 o
   3   7   0      238.92      261.99      3.61 o
   4   7   0      308.89      311.97      4.18 o
   5   7   0       23.97       24.74      0.94 o
   6   7   0       30.84       31.74      1.14 o
   7   7   0        0.02        0.16      0.35 o
   8   7   0       52.02       52.21      2.24 o
   9   7   0      220.68      242.14      8.39 o
  10   7   0      116.99      103.65      4.26 o
  11   7   0        7.64        9.37      1.71 o
  12   7   0       23.28       24.87      3.07 o
   0   8   0      260.86      236.84      5.94 o
   1   8   0       62.19       69.70      1.84 o
   2   8   0       81.77       81.87      1.85 o
   3   8   0        0.39        1.30      0.41 o
   4   8   0        4.24        3.93      0.76 o
   5   8   0        0.28       -0.15      0.41 o
   6   8   0       14.27       10.71      0.88 o
   7   8   0      104.17       93.56      3.11 o
   8   8   0       29.63       29.56      1.97 o
   9   8   0       22.61       20.07      1.69 o
  10   8   0       10.74       12.90      1.53 o
  11   8   0        1.13        0.93      1.17 o
   1   9   0       78.07       79.92      2.89 o
   2   9   0       49.55       50.73      1.91 o
   3   9   0        3.77        4.50      0.74 o
   4   9   0       10.71       11.63      1.83 o
   5   9   0      106.96      108.45      3.76 o
   6   9   0       47.64       51.56      2.05 o
   7   9   0       46.44       46.25      2.73 o
   8   9   0        0.56        0.21      1.52 o
   9   9   0        7.11        8.23      3.04 o
  10   9   0       18.46       12.98      1.98 o
   0  10   0        3.03        1.70      1.26 o
   1  10   0        0.01        0.08      0.67 o
   2  10   0       14.30       14.65      1.42 o
   3  10   0        6.18        4.77      1.20 o
   4  10   0       26.68       23.86      2.49 o
   5  10   0        0.01       -0.24      0.60 o
   6  10   0        0.39        0.76      0.71 o
   7  10   0        2.97        2.80      1.41 o
   8  10   0        9.34        5.82      1.74 o
   9  10   0       57.64       53.13      4.51 o
   1  11   0       48.92       56.39      4.65 o
   2  11   0       53.48       64.08      3.44 o
   3  11   0        0.02       -0.03      0.63 o
   4  11   0       15.21       15.39      3.13 o
   5  11   0        1.85        2.63      1.12 o
   6  11   0       20.21       18.11      1.76 o
   7  11   0       23.01       21.42      2.98 o
   8  11   0        1.10        0.33      1.21 o
   0  12   0     1349.39     1493.53     42.29 o
   1  12   0       71.29       70.77      3.25 o
   2  12   0        3.96        1.93      1.15 o
   3  12   0        0.04        0.14      0.78 o
   4  12   0        4.16        3.36      1.05 o
   5  12   0       26.89       30.50      2.29 o
   6  12   0      104.27       95.09      6.03 o
   1  13   0        1.36        0.19      1.51 o
   2  13   0       10.40        9.50      2.23 o
 -14   1   1        0.96        0.74      0.60 o
 -13   1   1       45.16       42.48      1.79 o
 -12   1   1       39.14       29.25      1.65 o
 -11   1   1        1.03        1.32      0.50 o
 -10   1   1       10.45       10.78      0.82 o
  -9   1   1       23.04       21.04      0.99 o
  -8   1   1       10.88       11.04      0.61 o
  -7   1   1       81.76       96.08      1.56 o
  -6   1   1      474.10      519.60      6.10 o
  -5   1   1      158.77      155.70      2.33 o
  -4   1   1     1019.37      999.09     11.08 o
  -3   1   1      717.26      698.43      8.54 o
  -2   1   1     1180.82     1151.72     12.64 o
  -1   1   1     1027.59     1065.87     11.72 o
   0   1   1     1739.61     1669.87     20.06 o
   1   1   1     1102.96     1077.04     11.89 o
   2   1   1       14.85       15.22      0.47 o
   3   1   1       34.65       41.80      0.80 o
   4   1   1       37.73       46.54      0.92 o
   5   1   1       28.11       16.45      0.57 o
   6   1   1       54.97       45.68      1.03 o
   7   1   1      217.65      233.13      3.29 o
   8   1   1        0.89        0.49      0.28 o
   9   1   1      232.46      245.54      3.63 o
  10   1   1      134.80      136.57      2.72 o
  11   1   1        0.01       -0.59      0.46 o
  12   1   1        0.82        0.23      0.50 o
  13   1   1        0.17        0.09      0.54 o
  14   1   1       13.90       14.20      1.29 o
 -14   2   1        0.14        0.40      0.62 o
 -13   2   1        0.22        0.38      0.56 o
 -12   2   1       71.20       60.89      2.03 o
 -11   2   1      307.96      301.16      7.34 o
 -10   2   1      716.61      706.57     13.11 o
  -9   2   1      219.40      204.75      3.85 o
  -8   2   1       65.06       73.87      1.60 o
  -7   2   1      374.04      397.23      5.47 o
  -6   2   1      271.67      305.24      3.79 o
  -5   2   1     1398.43     1332.38     14.76 o
  -4   2   1      346.49      337.08      4.38 o
  -3   2   1       58.83       53.71      0.84 o
  -2   2   1       66.78       38.93      0.64 o
  -1   2   1      154.57      125.17      1.80 o
   0   2   1     2699.23     2763.56     41.64 o
   1   2   1    21156.74    19977.98    716.77 o
   2   2   1     3206.47     3219.90     38.55 o
   3   2   1        0.57       -0.02      0.14 o
   4   2   1      135.98      127.55      1.97 o
   5   2   1      449.89      445.85      5.44 o
   6   2   1      977.82      997.11     11.47 o
   7   2   1        1.56        1.73      0.31 o
   8   2   1        0.94        2.24      0.36 o
   9   2   1       37.16       39.43      1.15 o
  10   2   1      393.74      392.27      5.97 o
  11   2   1        9.66       10.56      0.96 o
  12   2   1       59.19       59.96      2.18 o
  13   2   1       55.60       61.07      5.37 o
  14   2   1        3.66        3.51      1.04 o
 -14   3   1       15.49       17.92      1.92 o
 -13   3   1       12.23       10.64      1.05 o
 -12   3   1       34.23       34.70      1.56 o
 -11   3   1       29.24       26.67      1.30 o
 -10   3   1        5.08        3.79      0.62 o
  -9   3   1        1.21        1.21      0.43 o
  -8   3   1      682.46      689.51      9.13 o
  -7   3   1      201.38      216.40      3.35 o
  -6   3   1        1.99        0.53      0.18 o
  -5   3   1      169.93      166.71      2.49 o
  -4   3   1      343.42      342.48      4.11 o
  -3   3   1      700.20      723.40      8.18 o
  -2   3   1     1790.59     1754.26     21.18 o
  -1   3   1     1397.55     1409.48     17.15 o
   0   3   1      293.89      322.82      4.23 o
   1   3   1     6335.12     6239.72    139.09 o
   2   3   1       25.81       18.28      0.48 o
   3   3   1       71.87       64.06      1.22 o
   4   3   1     3299.11     3408.32     40.90 o
   5   3   1       89.43      106.93      2.19 o
   6   3   1       82.33       92.41      1.81 o
   7   3   1      915.09      909.86     10.68 o
   8   3   1        4.76        6.02      0.50 o
   9   3   1        0.53        1.22      0.37 o
  10   3   1     1445.08     1457.26     18.71 o
  11   3   1        2.63        1.95      0.56 o
  12   3   1        0.24        0.43      0.50 o
  13   3   1      172.76      179.86      4.19 o
  14   3   1        2.02        1.11      1.44 o
 -14   4   1        9.51       13.37      1.41 o
 -13   4   1       30.54       29.71      1.93 o
 -12   4   1        9.91       10.95      1.01 o
 -11   4   1      175.90      176.96      3.82 o
 -10   4   1      363.20      366.42      6.33 o
  -9   4   1       96.12       99.44      2.40 o
  -8   4   1       46.80       57.27      1.45 o
  -7   4   1      293.36      260.80      9.41 o
  -6   4   1       30.45       41.78      1.60 o
  -5   4   1      145.01      141.86      2.04 o
  -4   4   1        0.98        1.55      0.21 o
  -3   4   1       11.91       10.11      0.40 o
  -2   4   1      775.68      799.79      9.07 o
  -1   4   1      569.18      534.67      6.22 o
   0   4   1     1063.30     1037.13     11.64 o
   1   4   1      128.72      123.15      1.75 o
   2   4   1     1167.67     1168.43     13.09 o
   3   4   1      521.93      540.27      6.40 o
   4   4   1      826.73      937.17     10.72 o
   5   4   1        7.22        7.67      0.44 o
   6   4   1      101.52       99.60      2.25 o
   7   4   1       31.98       22.38      0.89 o
   8   4   1       76.91       94.77      2.06 o
   9   4   1      206.12      219.21      3.79 o
  10   4   1      264.04      255.83      4.38 o
  11   4   1        3.93        4.27      0.73 o
  12   4   1       22.09       23.85      1.76 o
  13   4   1        0.22        0.83      0.84 o
 -13   5   1        0.23        0.90      0.65 o
 -12   5   1        5.40        4.53      0.79 o
 -11   5   1        1.15        1.78      0.69 o
 -10   5   1       15.96       14.32      0.99 o
  -9   5   1     2160.90     2140.02     26.63 o
  -8   5   1       60.41       64.13      1.84 o
  -7   5   1        1.44        1.62      0.35 o
  -6   5   1       35.29       31.56      0.83 o
  -5   5   1      161.69      163.43      2.36 o
  -4   5   1       68.06       62.90      1.29 o
  -3   5   1     2147.15     2153.83     23.74 o
  -2   5   1       61.22       74.96      1.29 o
  -1   5   1        1.11        0.42      0.21 o
   0   5   1       43.61       34.09      0.78 o
   1   5   1      425.52      423.80      5.13 o
   2   5   1      124.34      111.30      2.06 o
   3   5   1     1102.41     1055.97     12.03 o
   4   5   1        0.00        0.54      0.21 o
   5   5   1      169.04      181.53      2.92 o
   6   5   1       85.34       85.57      1.62 o
   7   5   1        7.48        8.67      0.62 o
   8   5   1       14.91       13.61      0.79 o
   9   5   1       68.52       72.44      1.93 o
  10   5   1       13.83       13.33      1.12 o
  11   5   1        0.75        0.89      0.50 o
  12   5   1       31.37       31.42      1.61 o
  13   5   1        2.19        0.93      0.78 o
 -13   6   1       35.20       39.90      2.64 o
 -12   6   1        6.39        7.45      1.14 o
 -11   6   1        0.25        0.02      0.66 o
 -10   6   1       41.07       40.64      1.94 o
  -9   6   1      102.02      101.83      3.01 o
  -8   6   1      205.36      210.91      3.60 o
  -7   6   1        3.18        4.30      0.49 o
  -6   6   1       23.24       23.09      1.06 o
  -5   6   1       16.87       10.34      1.04 o
  -4   6   1        0.41        2.27      0.31 o
  -3   6   1      509.37      515.02      6.25 o
  -2   6   1     1183.47     1275.57     14.43 o
  -1   6   1      450.59      445.21      5.48 o
   0   6   1      223.03      206.35      2.86 o
   1   6   1        3.21        2.56      0.27 o
   2   6   1       34.18       30.58      0.78 o
   3   6   1     1511.76     1571.93     17.68 o
   4   6   1       21.61       16.19      0.63 o
   5   6   1       79.44       72.13      2.26 o
   6   6   1        0.22        0.52      0.28 o
   7   6   1        7.23        7.35      0.63 o
   8   6   1      208.10      192.11      3.98 o
   9   6   1      225.54      216.22      4.44 o
  10   6   1      136.39      137.04      3.39 o
  11   6   1        2.36        3.02      1.29 o
  12   6   1        1.33       -0.08      1.11 o
 -12   7   1        1.82        1.39      1.21 o
 -11   7   1        6.82        6.59      1.10 o
 -10   7   1        0.41        0.64      0.97 o
  -9   7   1     1121.04     1110.07     16.56 o
  -8   7   1       84.28       85.27      2.36 o
  -7   7   1       33.89       31.09      1.96 o
  -6   7   1        3.50        2.71      0.43 o
  -5   7   1      236.00      227.15      4.18 o
  -4   7   1      441.14      444.74      6.22 o
  -3   7   1      966.99     1029.52     13.13 o
  -2   7   1       50.10       67.15      1.38 o
  -1   7   1        3.41        1.74      0.39 o
   0   7   1      180.20      178.35      2.97 o
   1   7   1        9.60       14.05      0.74 o
   2   7   1      184.23      169.23      2.93 o
   3   7   1      389.40      414.61      5.93 o
   4   7   1        1.48        2.89      0.56 o
   5   7   1       16.23       12.58      0.76 o
   6   7   1       25.40       25.76      1.04 o
   7   7   1       52.97       44.32      1.40 o
   8   7   1       39.41       40.57      1.64 o
   9   7   1       12.46       10.74      1.03 o
  10   7   1       28.80       32.85      1.66 o
  11   7   1       35.62       39.56      2.15 o
  12   7   1        0.57        1.73      0.94 o
 -11   8   1        4.60        4.62      2.23 o
 -10   8   1       50.80       50.61      4.88 o
  -9   8   1       76.38       81.90      3.73 o
  -8   8   1        0.13        0.11      0.73 o
  -7   8   1       75.48       71.38      3.58 o
  -6   8   1        1.12        1.18      1.09 o
  -5   8   1       30.83       31.83      1.48 o
  -4   8   1       17.13       19.73      1.19 o
  -3   8   1        2.00        3.63      0.55 o
  -2   8   1      164.59      156.13      3.18 o
  -1   8   1       88.96       79.46      2.07 o
   0   8   1       57.31       54.09      1.67 o
   1   8   1      125.90      131.16      3.86 o
   2   8   1       55.49       59.59      1.78 o
   3   8   1      332.05      357.38      5.39 o
   4   8   1       49.41       47.37      1.61 o
   5   8   1       29.33       29.51      1.90 o
   6   8   1       75.06       71.42      1.84 o
   7   8   1       15.66       13.83      0.92 o
   8   8   1       57.42       55.31      2.00 o
   9   8   1      137.47      130.51      4.27 o
  10   8   1      242.28      246.86      6.39 o
  11   8   1        1.14        3.25      3.37 o
 -10   9   1       10.75       14.71      3.22 o
  -9   9   1       19.60       23.01      3.13 o
  -8   9   1       60.27       59.63      3.16 o
  -7   9   1        0.12        0.47      0.80 o
  -6   9   1        0.29        0.53      0.70 o
  -5   9   1       11.51       11.88      1.14 o
  -4   9   1        3.91        3.69      0.69 o
  -3   9   1        2.41        2.73      0.62 o
  -2   9   1       40.66       43.26      1.76 o
  -1   9   1        5.97        4.83      0.77 o
   0   9   1      118.16      114.35      4.29 o
   1   9   1      628.65      618.11     10.88 o
   2   9   1       28.33       32.64      3.05 o
   3   9   1       19.60       20.77      1.18 o
   4   9   1      121.78      134.66      3.59 o
   5   9   1        0.01       -0.04      0.50 o
   6   9   1       18.70       15.55      1.89 o
   7   9   1      141.54      125.05      5.22 o
   8   9   1       24.25       24.24      4.21 o
   9   9   1       12.10       13.86      1.95 o
  10   9   1      179.33      187.51      6.77 o
  -9  10   1       24.95       33.44      2.75 o
  -8  10   1       28.15       26.94      2.37 o
  -7  10   1       49.75       45.13      2.82 o
  -6  10   1      116.86      114.04      4.43 o
  -5  10   1       96.46      104.48      3.19 o
  -4  10   1        3.51        2.17      0.67 o
  -3  10   1        7.69        8.97      1.48 o
  -2  10   1       57.70       60.03      3.83 o
  -1  10   1       62.23       61.99      4.34 o
   0  10   1      438.90      454.97     10.36 o
   1  10   1      752.70      758.93     15.97 o
   2  10   1       15.38       14.16      1.45 o
   3  10   1        4.27        5.72      1.39 o
   4  10   1        1.00        1.50      0.73 o
   5  10   1        2.38        2.44      0.87 o
   6  10   1       82.35       83.24      3.94 o
   7  10   1       24.77       19.77      1.78 o
   8  10   1        6.84       10.33      2.39 o
   9  10   1       17.32       20.50      3.30 o
  -8  11   1        0.03       -0.69      1.29 o
  -7  11   1       10.27       11.50      2.32 o
  -6  11   1       42.97       33.98      3.36 o
  -5  11   1        3.08        4.44      1.04 o
  -4  11   1       30.07       31.45      2.10 o
  -3  11   1        3.03        2.41      0.92 o
  -2  11   1        4.47        5.67      1.10 o
  -1  11   1       36.21       37.01      2.39 o
   0  11   1      110.73      116.31      4.10 o
   1  11   1      109.83      112.69      4.05 o
   2  11   1       19.12       19.47      1.77 o
   3  11   1        1.30       -0.34      0.66 o
   4  11   1        0.97       -0.20      1.23 o
   5  11   1        0.10        0.83      0.79 o
   6  11   1        0.00        1.65      0.90 o
   7  11   1       28.50       27.87      3.48 o
  -6  12   1        0.03        2.19      1.39 o
  -5  12   1        0.73        1.63      1.32 o
  -4  12   1        9.88       11.39      1.53 o
  -3  12   1        8.75       10.49      2.53 o
  -2  12   1        0.19       -0.32      2.26 o
  -1  12   1       12.94       12.64      1.62 o
   0  12   1        0.23        0.49      0.91 o
   1  12   1        1.42       -0.35      0.88 o
   2  12   1       18.49       18.81      1.87 o
   3  12   1       16.17       18.80      1.85 o
   4  12   1       17.23       17.06      1.79 o
   5  12   1        1.53        2.27      1.03 o
  -2  13   1        1.60        3.28      1.78 o
  -1  13   1       31.92       28.13      3.44 o
   0  13   1        4.69        4.78      1.93 o
 -14   0   2       97.13      105.29      4.34 o
 -13   0   2       65.66       74.74      3.38 o
 -12   0   2      256.54      217.65      6.33 o
 -11   0   2       13.54       10.42      1.25 o
 -10   0   2       67.06       61.99      2.60 o
  -9   0   2        8.29        6.52      1.64 o
  -8   0   2     1246.58     1197.75     24.18 o
  -7   0   2       14.62       11.05      1.35 o
  -6   0   2     1512.86     1674.08     32.77 o
  -5   0   2       25.84       40.55      1.54 o
  -4   0   2     2209.28     2283.93     43.98 o
  -3   0   2     3366.10     3638.76     69.40 o
  -2   0   2       36.91       45.92      4.06 o
  -1   0   2      218.48      164.13     12.42 o
   0   0   2     1226.85     1047.71     20.38 o
   1   0   2      385.01      397.38      6.77 o
   2   0   2     1312.52     1357.83     21.42 o
   3   0   2     1686.47     1784.14     27.99 o
   4   0   2        3.55        3.15      0.56 o
   5   0   2       67.81       60.31      2.57 o
   6   0   2        0.60        0.22      0.34 o
   7   0   2      145.42      140.71      3.34 o
   8   0   2      206.75      219.72      5.88 o
   9   0   2       45.22       59.80      2.13 o
  10   0   2      395.35      395.66      7.84 o
  11   0   2     1220.97     1237.82     26.85 o
  12   0   2        8.88        8.15      1.37 o
  13   0   2       76.15       90.73      3.98 o
 -14   1   2        5.79        6.77      1.01 o
 -13   1   2        0.28        0.99      0.57 o
 -12   1   2      126.73      112.16      2.90 o
 -11   1   2      106.15       85.00      2.34 o
 -10   1   2       54.99       50.97      1.66 o
  -9   1   2       46.71       46.06      1.48 o
  -8   1   2        3.88        5.30      0.56 o
  -7   1   2      380.05      398.52      5.44 o
  -6   1   2     3535.90     3792.41     45.50 o
  -5   1   2      235.58      264.17      3.65 o
  -4   1   2        0.01       -0.07      0.12 o
  -3   1   2      318.95      291.57      3.51 o
  -2   1   2      213.29      228.55      4.23 o
  -1   1   2     5101.14     5109.60     61.01 o
   0   1   2    15670.04    15695.90    564.52 o
   1   1   2     3277.73     3260.19     35.53 o
   2   1   2      650.44      692.61      8.75 o
   3   1   2        0.67        0.51      0.18 o
   4   1   2        9.51        9.36      0.46 o
   5   1   2     1329.13     1399.34     15.85 o
   6   1   2      453.20      493.84      6.20 o
   7   1   2      254.54      266.91      3.80 o
   8   1   2        3.19        5.30      0.64 o
   9   1   2       11.08       10.28      0.87 o
  10   1   2        7.52        8.69      0.72 o
  11   1   2      611.84      622.76     10.51 o
  12   1   2      110.15      114.10      3.06 o
  13   1   2       16.81       17.39      1.32 o
 -14   2   2        2.07        3.14      0.82 o
 -13   2   2        4.51        5.11      0.86 o
 -12   2   2       71.20       65.01      2.14 o
 -11   2   2       37.88       34.39      1.46 o
 -10   2   2       80.29       73.98      2.07 o
  -9   2   2       37.92       48.56      1.53 o
  -8   2   2      164.65      177.79      3.38 o
  -7   2   2        6.48        6.79      0.59 o
  -6   2   2      362.22      344.54      5.31 o
  -5   2   2     1341.49     1433.44     15.89 o
  -4   2   2       92.44      102.86      1.50 o
  -3   2   2       52.90       46.92      1.24 o
  -2   2   2      261.82      198.86      2.53 o
  -1   2   2       87.50       98.49      1.78 o
   0   2   2      370.02      358.84      4.75 o
   1   2   2    18817.78    18514.45    535.22 o
   2   2   2      275.13      290.26      3.69 o
   3   2   2       39.49       40.27      0.98 o
   4   2   2      829.12      900.55     11.39 o
   5   2   2       26.23       21.06      0.73 o
   6   2   2      154.66      165.51      2.58 o
   7   2   2      420.60      418.48      5.49 o
   8   2   2       67.00       55.97      1.39 o
   9   2   2        1.00        1.02      0.37 o
  10   2   2      123.70      128.16      2.50 o
  11   2   2       13.20       14.24      1.01 o
  12   2   2        9.12       11.13      1.08 o
  13   2   2       99.28      106.32      3.77 o
 -14   3   2       14.07       10.91      1.29 o
 -13   3   2       13.02       14.58      1.31 o
 -12   3   2       27.89       25.79      1.40 o
 -11   3   2       58.73       62.21      2.00 o
 -10   3   2      234.88      227.90      4.37 o
  -9   3   2        0.77        1.76      0.49 o
  -8   3   2      220.31      238.27      5.47 o
  -7   3   2      157.02      181.64      3.46 o
  -6   3   2       16.74       12.81      0.58 o
  -5   3   2        1.19        0.96      0.19 o
  -4   3   2      116.00      111.75      1.64 o
  -3   3   2      783.12      775.13      8.81 o
  -2   3   2        1.10        2.11      0.22 o
  -1   3   2      302.28      338.27      4.54 o
   0   3   2      185.69      177.36      3.06 o
   1   3   2      239.02      243.72      3.44 o
   2   3   2      519.81      566.06      7.36 o
   3   3   2      448.92      414.38      5.14 o
   4   3   2      326.31      351.68      4.51 o
   5   3   2       10.72       14.52      0.62 o
   6   3   2       16.54       16.96      0.91 o
   7   3   2        2.01        4.23      0.45 o
   8   3   2      248.79      242.11      3.66 o
   9   3   2       71.99       67.72      1.64 o
  10   3   2      289.38      291.73      4.44 o
  11   3   2       47.60       53.06      2.07 o
  12   3   2        4.06        3.07      0.74 o
  13   3   2       14.62       16.41      1.33 o
 -13   4   2       17.36       21.57      1.65 o
 -12   4   2       39.97       39.09      1.70 o
 -11   4   2      167.12      172.00      5.00 o
 -10   4   2        2.43        3.31      0.84 o
  -9   4   2     1411.09     1336.88     51.44 o
  -8   4   2      501.06      500.40      6.94 o
  -7   4   2       35.76       30.65      0.96 o
  -6   4   2        9.35        6.98      0.55 o
  -5   4   2      125.87      124.16      1.86 o
  -4   4   2       81.39       96.94      1.53 o
  -3   4   2        9.22       15.58      0.47 o
  -2   4   2     2635.35     2735.90     36.99 o
  -1   4   2      529.06      622.79      9.03 o
   0   4   2     1991.34     2020.55     27.33 o
   1   4   2     1091.62     1111.28     13.77 o
   2   4   2      274.68      283.76      3.67 o
   3   4   2      505.53      562.70      7.47 o
   4   4   2      607.71      719.26      9.39 o
   5   4   2      176.38      180.50      2.99 o
   6   4   2      248.91      255.60      4.01 o
   7   4   2       79.95       84.01      2.17 o
   8   4   2        3.34        6.95      0.64 o
   9   4   2        0.00       -0.51      0.35 o
  10   4   2       82.31       74.11      2.02 o
  11   4   2       29.60       29.59      1.36 o
  12   4   2       60.60       65.38      2.33 o
  13   4   2        5.67        5.37      0.95 o
 -13   5   2        4.04        5.31      1.65 o
 -12   5   2       25.36       22.85      1.67 o
 -11   5   2       56.90       56.03      3.18 o
 -10   5   2       18.87       17.62      1.30 o
  -9   5   2       15.12       15.65      1.26 o
  -8   5   2      867.94      836.73     12.42 o
  -7   5   2        0.24        0.45      0.31 o
  -6   5   2       53.59       49.66      1.21 o
  -5   5   2       38.86       42.29      0.93 o
  -4   5   2       25.56       23.93      0.66 o
  -3   5   2        0.85        0.28      0.17 o
  -2   5   2      697.91      767.43      9.83 o
  -1   5   2       14.37       16.79      1.23 o
   0   5   2       30.29       37.91      0.94 o
   1   5   2        2.30        3.08      0.36 o
   2   5   2      605.48      582.78      6.98 o
   3   5   2      181.18      160.21      2.41 o
   4   5   2       93.41       98.71      1.75 o
   5   5   2      173.51      188.09      2.83 o
   6   5   2       99.28       90.11      1.94 o
   7   5   2      187.26      181.72      3.24 o
   8   5   2      125.17      117.10      2.49 o
   9   5   2        0.14       -0.06      0.51 o
  10   5   2        2.85        2.85      1.11 o
  11   5   2        0.22        0.63      0.56 o
  12   5   2       10.03        8.60      1.17 o
 -13   6   2        1.09        1.45      1.69 o
 -12   6   2        2.73        3.87      0.96 o
 -11   6   2        2.41        1.39      0.75 o
 -10   6   2       28.54       28.47      1.66 o
  -9   6   2       59.90       58.15      2.48 o
  -8   6   2        2.98        3.38      0.64 o
  -7   6   2       37.92       35.39      1.32 o
  -6   6   2       30.85       28.24      1.13 o
  -5   6   2        2.91        5.31      0.48 o
  -4   6   2        8.92       10.35      0.61 o
  -3   6   2       10.11       12.56      0.72 o
  -2   6   2        1.29        0.65      0.30 o
  -1   6   2        5.95        3.27      0.49 o
   0   6   2        2.35        0.78      0.29 o
   1   6   2      186.51      160.89      2.73 o
   2   6   2      170.79      168.58      3.00 o
   3   6   2      140.12      136.67      2.54 o
   4   6   2       16.63       11.18      0.71 o
   5   6   2       43.43       37.73      1.21 o
   6   6   2       15.14       18.72      0.93 o
   7   6   2       28.81       18.40      0.97 o
   8   6   2        2.57        0.95      0.44 o
   9   6   2        2.66        1.35      0.50 o
  10   6   2        1.86        1.12      0.56 o
  11   6   2        1.85        3.36      0.80 o
  12   6   2        4.76        2.51      1.16 o
 -12   7   2       26.62       26.59      2.32 o
 -11   7   2        7.13        6.28      1.75 o
 -10   7   2        1.57        1.59      0.93 o
  -9   7   2        6.50        7.76      1.87 o
  -8   7   2      537.19      530.64     14.21 o
  -7   7   2        0.58        0.04      0.51 o
  -6   7   2       33.20       31.06      1.47 o
  -5   7   2        1.05        1.13      0.43 o
  -4   7   2        0.25       -0.11      0.62 o
  -3   7   2       49.12       54.52      1.62 o
  -2   7   2      356.49      368.65      6.09 o
  -1   7   2        1.17        1.39      0.43 o
   0   7   2       12.37       11.27      1.19 o
   1   7   2      150.75      148.43      3.11 o
   2   7   2      164.20      147.53      3.13 o
   3   7   2       24.97       26.24      1.22 o
   4   7   2      172.99      174.49      3.16 o
   5   7   2       29.02       28.28      1.13 o
   6   7   2        1.69        1.21      0.44 o
   7   7   2       37.33       32.10      1.36 o
   8   7   2       31.70       22.64      1.14 o
   9   7   2        9.88       13.43      2.06 o
  10   7   2       45.15       45.47      2.00 o
  11   7   2        8.52       10.22      2.35 o
 -11   8   2       52.66       52.42      5.32 o
 -10   8   2       17.38       13.21      3.10 o
  -9   8   2      250.51      263.83     12.74 o
  -8   8   2       55.77       57.44      2.26 o
  -7   8   2       23.72       23.85      2.24 o
  -6   8   2       15.04       12.67      1.10 o
  -5   8   2        2.20        1.78      0.67 o
  -4   8   2       63.65       70.12      1.98 o
  -3   8   2        0.01       -0.15      0.35 o
  -2   8   2      113.44      117.79      2.73 o
  -1   8   2       92.02      101.17      2.49 o
   0   8   2       84.99       99.11      2.49 o
   1   8   2      243.87      228.04      4.36 o
   2   8   2       19.13       18.90      1.12 o
   3   8   2       95.32       98.05      2.54 o
   4   8   2      155.00      150.12      3.35 o
   5   8   2       21.77       23.40      1.25 o
   6   8   2       14.50       16.02      1.39 o
   7   8   2       35.52       33.40      1.51 o
   8   8   2        0.00        0.36      0.54 o
   9   8   2        9.44        9.53      1.25 o
  10   8   2       32.35       31.10      2.03 o
  11   8   2       28.54       31.19      3.06 o
 -10   9   2       46.36       60.69      5.82 o
  -9   9   2       36.62       46.20      4.89 o
  -8   9   2      111.55      111.98      4.46 o
  -7   9   2       29.59       32.96      2.30 o
  -6   9   2       19.08       18.06      1.76 o
  -5   9   2        1.52        1.97      0.61 o
  -4   9   2        0.08       -0.23      0.42 o
  -3   9   2      184.04      188.20      3.89 o
  -2   9   2       11.52       15.38      1.67 o
  -1   9   2       17.55       21.26      1.41 o
   0   9   2       36.69       36.31      1.70 o
   1   9   2       17.33       16.04      1.12 o
   2   9   2       97.94      101.06      2.69 o
   3   9   2      192.02      194.53      4.10 o
   4   9   2        2.48        2.63      0.65 o
   5   9   2       20.41       20.56      1.25 o
   6   9   2        6.88        6.47      1.14 o
   7   9   2       42.75       37.43      1.68 o
   8   9   2       25.14       21.81      1.38 o
   9   9   2       38.10       34.52      2.97 o
  10   9   2       68.87       63.36      3.94 o
  -9  10   2        1.15       -0.34      2.24 o
  -8  10   2        1.30        1.89      1.03 o
  -7  10   2        2.80        2.58      1.01 o
  -6  10   2       14.66       18.54      1.91 o
  -5  10   2       14.05       12.78      1.63 o
  -4  10   2        5.48        5.66      1.21 o
  -3  10   2       20.49       24.98      1.56 o
  -2  10   2       84.42       89.07      2.86 o
  -1  10   2       11.07       10.10      1.64 o
   0  10   2        9.51        9.83      1.27 o
   1  10   2      544.86      559.82     10.38 o
   2  10   2        2.26        1.94      0.78 o
   3  10   2        2.83        1.89      0.74 o
   4  10   2       14.01       17.79      1.39 o
   5  10   2        0.84        0.39      0.66 o
   6  10   2        6.36        3.82      1.00 o
   7  10   2       31.11       25.16      2.04 o
   8  10   2        1.71       -1.44      1.16 o
  -7  11   2        3.80        3.77      1.35 o
  -6  11   2       63.36       66.63      3.52 o
  -5  11   2       28.15       27.64      3.69 o
  -4  11   2       24.03       25.13      1.72 o
  -3  11   2        0.37        1.29      0.68 o
  -2  11   2        1.51        0.33      0.66 o
  -1  11   2       19.12       18.49      1.50 o
   0  11   2      203.54      197.81      5.86 o
   1  11   2      155.35      164.65      5.22 o
   2  11   2       38.40       37.97      2.37 o
   3  11   2       11.43       10.34      1.46 o
   4  11   2        6.29        6.20      1.25 o
   5  11   2       10.79       11.84      1.56 o
   6  11   2        0.96       -0.16      0.76 o
   7  11   2        9.30        8.26      1.42 o
  -5  12   2        1.89        0.88      1.20 o
  -4  12   2       18.86       19.45      1.90 o
  -3  12   2       14.14       14.51      1.67 o
  -2  12   2        0.83        2.01      0.89 o
  -1  12   2        1.15        1.09      0.83 o
   0  12   2       16.92       19.17      1.91 o
   1  12   2        0.06        2.39      1.82 o
   2  12   2       40.81       34.26      3.75 o
   3  12   2       23.61       29.93      2.33 o
   4  12   2        4.22        3.71      1.31 o
   5  12   2        2.89        7.68      1.96 o
 -14   1   3        0.29        0.32      0.62 o
 -13   1   3       19.15       19.14      1.31 o
 -12   1   3       94.81       83.21      2.46 o
 -11   1   3      218.82      184.64      3.93 o
 -10   1   3        2.73        1.16      0.42 o
  -9   1   3        3.15        1.59      0.47 o
  -8   1   3      130.04      113.89      2.52 o
  -7   1   3        3.85        6.17      0.66 o
  -6   1   3       63.28       68.11      1.33 o
  -5   1   3     1744.56     1845.30     25.16 o
  -4   1   3      260.64      229.69      2.98 o
  -3   1   3      350.61      359.33      5.54 o
  -2   1   3      702.70      704.72      8.97 o
  -1   1   3       78.09       61.92      1.93 o
   0   1   3       26.41       39.87      0.94 o
   1   1   3     3018.15     2853.81     31.36 o
   2   1   3       28.00       20.71      0.75 o
   3   1   3       27.13       26.41      0.80 o
   4   1   3      259.81      294.73      4.02 o
   5   1   3      327.11      359.64      4.81 o
   6   1   3      154.09      156.82      2.61 o
   7   1   3      162.34      154.76      2.66 o
   8   1   3       62.80       69.72      1.66 o
   9   1   3        2.88        3.94      0.54 o
  10   1   3      262.21      262.24      4.20 o
  11   1   3      116.01      121.71      2.61 o
  12   1   3        3.17        1.07      0.79 o
  13   1   3        1.15        1.24      0.67 o
 -14   2   3       32.77       30.84      2.04 o
 -13   2   3       36.88       34.01      1.67 o
 -12   2   3       85.73       76.56      2.37 o
 -11   2   3       18.58       16.64      1.09 o
 -10   2   3       18.47       21.84      2.23 o
  -9   2   3        3.16        3.12      0.58 o
  -8   2   3      151.16      162.26      3.25 o
  -7   2   3       12.84       11.01      0.83 o
  -6   2   3      111.90      109.20      1.92 o
  -5   2   3       16.66       14.79      0.53 o
  -4   2   3       94.01       98.99      1.55 o
  -3   2   3      259.91      260.81      3.38 o
  -2   2   3       45.68       39.39      1.00 o
  -1   2   3     1648.73     1738.57     24.06 o
   0   2   3       41.35       42.80      0.95 o
   1   2   3     1642.17     1611.68     18.05 o
   2   2   3       60.79       72.32      1.38 o
   3   2   3       56.15       52.35      1.17 o
   4   2   3      856.35      921.97     10.84 o
   5   2   3      149.06      180.19      3.08 o
   6   2   3        1.99        1.24      0.32 o
   7   2   3       17.54       18.51      0.84 o
   8   2   3        3.47        1.54      0.40 o
   9   2   3        2.74        4.96      0.59 o
  10   2   3      151.11      160.41      3.00 o
  11   2   3      281.21      284.16      4.57 o
  12   2   3      119.78      132.22      3.48 o
  13   2   3       66.25       76.86      2.66 o
 -14   3   3       14.10       19.19      2.70 o
 -13   3   3        0.24       -0.84      0.56 o
 -12   3   3        7.04        8.95      0.97 o
 -11   3   3       55.44       56.05      1.91 o
 -10   3   3        1.21        0.68      0.44 o
  -9   3   3        8.36        7.20      0.97 o
  -8   3   3      508.92      525.37      8.27 o
  -7   3   3      260.18      243.02      4.31 o
  -6   3   3       35.66       39.88      1.03 o
  -5   3   3     1219.61     1236.70     13.97 o
  -4   3   3      367.04      364.30      4.53 o
  -3   3   3        4.13        3.57      0.29 o
  -2   3   3      602.75      667.84      7.81 o
  -1   3   3      250.14      271.17      3.87 o
   0   3   3       47.65       40.92      0.92 o
   1   3   3     1401.52     1350.16     16.81 o
   2   3   3        1.13        0.29      0.23 o
   3   3   3        0.47       -0.05      0.22 o
   4   3   3      142.47      141.87      2.33 o
   5   3   3       19.35       24.31      0.85 o
   6   3   3      304.86      290.22      4.34 o
   7   3   3      139.98      142.22      2.54 o
   8   3   3      102.62       95.14      2.03 o
   9   3   3        4.42        2.22      0.49 o
  10   3   3        4.58        5.03      0.64 o
  11   3   3        2.66        2.65      0.72 o
  12   3   3        1.39        0.99      0.69 o
  13   3   3       20.98       22.78      2.23 o
 -13   4   3        3.23        2.48      0.90 o
 -12   4   3       13.18       11.75      1.31 o
 -11   4   3        1.46        0.87      0.58 o
 -10   4   3       45.93       41.96      1.98 o
  -9   4   3      160.53      151.94      3.83 o
  -8   4   3       40.56       35.35      1.59 o
  -7   4   3        4.04        2.68      0.47 o
  -6   4   3        3.91        4.13      0.41 o
  -5   4   3       38.74       35.76      0.96 o
  -4   4   3      440.51      402.12      5.00 o
  -3   4   3       71.58       79.76      1.36 o
  -2   4   3        0.16       -0.21      0.24 o
  -1   4   3      214.41      238.68      3.55 o
   0   4   3       98.91      104.54      2.32 o
   1   4   3     1888.63     1886.06     24.76 o
   2   4   3     2033.42     2012.72     24.76 o
   3   4   3      270.87      251.24      3.88 o
   4   4   3      427.95      428.42      6.12 o
   5   4   3       41.19       54.27      1.43 o
   6   4   3        8.84       13.14      0.84 o
   7   4   3      150.38      143.86      2.59 o
   8   4   3       13.60       14.39      1.46 o
   9   4   3        8.54        6.60      0.66 o
  10   4   3       13.52        9.70      0.90 o
  11   4   3        1.10        0.69      0.75 o
  12   4   3       15.29       13.81      1.28 o
 -13   5   3        4.54        3.98      1.04 o
 -12   5   3        3.43        5.31      1.28 o
 -11   5   3       41.29       39.65      1.97 o
 -10   5   3       18.23       18.12      1.36 o
  -9   5   3       72.43       69.71      2.44 o
  -8   5   3      534.37      537.79     10.05 o
  -7   5   3      158.10      154.19      3.10 o
  -6   5   3       47.85       55.30      1.54 o
  -5   5   3        2.00        2.13      0.39 o
  -4   5   3        0.81        0.90      0.29 o
  -3   5   3        0.28        0.42      0.23 o
  -2   5   3      261.17      294.64      4.30 o
  -1   5   3        1.73        2.19      0.45 o
   0   5   3      189.96      219.69      4.03 o
   1   5   3      106.05      114.70      2.10 o
   2   5   3      843.90      849.12     11.02 o
   3   5   3      136.62      135.57      3.40 o
   4   5   3      764.99      764.61     11.52 o
   5   5   3       60.04       53.24      1.67 o
   6   5   3       17.59       14.69      0.97 o
   7   5   3       17.67       13.81      1.00 o
   8   5   3      196.17      194.25      4.12 o
   9   5   3       38.22       38.61      1.83 o
  10   5   3       55.50       46.40      3.01 o
  11   5   3       14.54       15.18      1.70 o
  12   5   3        0.02       -0.71      0.62 o
 -12   6   3        2.66        2.83      1.13 o
 -11   6   3        4.83        4.62      0.93 o
 -10   6   3      337.10      355.70      7.56 o
  -9   6   3     1276.49     1286.64     22.06 o
  -8   6   3     1334.33     1350.32     22.89 o
  -7   6   3       75.43       73.08      2.36 o
  -6   6   3       73.35       70.99      2.25 o
  -5   6   3        0.11        0.09      0.36 o
  -4   6   3       55.92       51.21      1.56 o
  -3   6   3      155.17      173.59      4.07 o
  -2   6   3       49.72       57.06      1.67 o
  -1   6   3      147.22      175.24      3.48 o
   0   6   3       61.74       62.31      1.82 o
   1   6   3      831.26      837.76     12.44 o
   2   6   3      799.57      740.58     11.22 o
   3   6   3      469.14      471.49      7.71 o
   4   6   3        3.06        2.85      0.60 o
   5   6   3       26.60       31.74      1.19 o
   6   6   3        1.13        1.14      0.43 o
   7   6   3       87.71       87.53      2.15 o
   8   6   3        0.09       -0.07      0.50 o
   9   6   3       40.93       39.43      2.25 o
  10   6   3       21.50       17.32      1.32 o
  11   6   3       67.29       78.77      2.68 o
 -12   7   3        0.05       -0.46      1.13 o
 -11   7   3        1.15        0.31      0.82 o
 -10   7   3        6.28        7.33      1.39 o
  -9   7   3        3.66        2.57      2.05 o
  -8   7   3      600.83      607.48     14.29 o
  -7   7   3      119.65      112.39      3.19 o
  -6   7   3       17.74       17.68      1.22 o
  -5   7   3        6.39        3.35      0.67 o
  -4   7   3       11.34       12.90      0.89 o
  -3   7   3       59.07       65.59      1.91 o
  -2   7   3      326.59      312.80      5.51 o
  -1   7   3        1.26        0.06      0.48 o
   0   7   3       14.48       18.07      1.04 o
   1   7   3      113.36      100.68      2.57 o
   2   7   3      745.20      700.48     10.84 o
   3   7   3       31.06       28.02      1.36 o
   4   7   3      589.36      563.45      9.11 o
   5   7   3        2.01        0.70      0.59 o
   6   7   3        0.01       -0.29      0.41 o
   7   7   3        0.72        0.04      0.51 o
   8   7   3      313.66      282.33      7.87 o
   9   7   3       16.62       18.80      1.32 o
  10   7   3       94.22       98.19      3.54 o
  11   7   3        1.89        0.95      0.85 o
 -11   8   3        0.09        0.65      1.05 o
 -10   8   3       68.42       74.11      4.90 o
  -9   8   3       63.14       67.12      3.62 o
  -8   8   3        1.89        2.24      1.44 o
  -7   8   3       55.97       52.22      2.50 o
  -6   8   3        1.46        0.77      0.51 o
  -5   8   3      114.79      110.93      4.32 o
  -4   8   3       46.82       42.23      1.91 o
  -3   8   3        4.68        2.59      0.60 o
  -2   8   3       43.94       47.13      1.69 o
  -1   8   3       19.67       20.37      1.18 o
   0   8   3       86.45       80.24      2.43 o
   1   8   3      362.03      352.67      6.26 o
   2   8   3     1194.98     1216.86     17.79 o
   3   8   3       47.28       47.90      1.82 o
   4   8   3       17.61       17.40      1.23 o
   5   8   3        2.51        2.02      0.77 o
   6   8   3        9.13       11.04      1.02 o
   7   8   3       48.04       44.05      1.96 o
   8   8   3       20.52       16.59      1.27 o
   9   8   3        4.29        5.89      0.91 o
  10   8   3       11.05        5.73      2.04 o
 -10   9   3        2.67        4.78      2.45 o
  -9   9   3       11.15        8.58      2.84 o
  -8   9   3      178.58      195.90      6.35 o
  -7   9   3       37.43       38.52      2.63 o
  -6   9   3       20.07       20.97      1.47 o
  -5   9   3       49.51       41.31      2.01 o
  -4   9   3        0.27       -0.21      0.45 o
  -3   9   3        8.79        8.29      0.89 o
  -2   9   3      169.24      166.89      3.73 o
  -1   9   3       40.19       44.44      2.60 o
   0   9   3        0.27        1.05      0.48 o
   1   9   3       92.22       87.41      2.56 o
   2   9   3        2.95        1.46      0.65 o
   3   9   3        3.63        3.89      0.93 o
   4   9   3       35.74       37.17      1.72 o
   5   9   3        0.25        1.23      0.71 o
   6   9   3        3.98        3.40      0.75 o
   7   9   3        1.94        1.47      0.67 o
   8   9   3        0.98        0.33      0.61 o
   9   9   3        1.93        2.65      1.61 o
  -8  10   3        0.04        1.30      2.24 o
  -7  10   3        0.70        1.22      0.99 o
  -6  10   3        3.39        3.42      1.79 o
  -5  10   3        1.17        1.18      1.37 o
  -4  10   3        0.32        0.35      1.04 o
  -3  10   3       17.75       21.01      2.83 o
  -2  10   3       13.47       14.83      1.18 o
  -1  10   3       57.51       57.62      2.20 o
   0  10   3        2.23        4.09      0.81 o
   1  10   3      119.20      121.43      3.24 o
   2  10   3        2.17        3.39      1.05 o
   3  10   3        2.61        3.73      0.85 o
   4  10   3      114.54      116.45      3.21 o
   5  10   3       44.99       43.16      3.48 o
   6  10   3        1.15        1.62      0.71 o
   7  10   3        0.01        1.16      0.72 o
   8  10   3        0.00       -1.61      1.11 o
  -7  11   3        9.17        9.75      3.09 o
  -6  11   3       57.97       51.13      3.08 o
  -5  11   3      129.39      129.90      4.98 o
  -4  11   3       18.63       19.53      1.99 o
  -3  11   3       14.43       16.39      1.49 o
  -2  11   3        1.94        1.75      0.80 o
  -1  11   3        8.30       10.88      1.29 o
   0  11   3       34.90       38.47      2.08 o
   1  11   3      114.90      119.07      3.72 o
   2  11   3        4.20        4.47      1.32 o
   3  11   3        0.16        0.62      0.78 o
   4  11   3       12.75       11.63      1.37 o
   5  11   3        1.30        1.04      0.90 o
   6  11   3        8.16       10.94      2.13 o
  -4  12   3        1.31        2.14      1.09 o
  -3  12   3        0.92        0.22      0.74 o
  -2  12   3        0.17       -0.44      0.93 o
  -1  12   3       30.27       29.89      3.30 o
   0  12   3        6.32        7.00      1.37 o
   1  12   3      108.17      123.11      4.73 o
   2  12   3        3.00        4.07      1.24 o
 -13   0   4        8.47        9.34      1.51 o
 -12   0   4       21.12       21.60      1.90 o
 -11   0   4      341.56      282.63      7.68 o
 -10   0   4        2.33        4.71      1.00 o
  -9   0   4       43.76       50.37      4.56 o
  -8   0   4       21.17       13.78      1.43 o
  -7   0   4      571.49      581.52     12.76 o
  -6   0   4       51.02       63.94      2.80 o
  -5   0   4     1059.79     1018.01     20.87 o
  -4   0   4      134.69      138.83      3.09 o
  -3   0   4        0.54        1.14      0.36 o
  -2   0   4        2.32        0.20      0.30 o
  -1   0   4      604.15      624.77     13.21 o
   0   0   4      979.06      864.51     56.52 o
   1   0   4      519.17      573.60     10.07 o
   2   0   4       15.93       18.25      1.10 o
   3   0   4      443.22      398.51      7.46 o
   4   0   4        2.13        3.82      0.65 o
   5   0   4     1513.31     1516.42     25.86 o
   6   0   4        2.24        0.81      0.44 o
   7   0   4        4.84        8.95      0.97 o
   8   0   4       16.21       19.25      1.39 o
   9   0   4        1.52        0.28      0.57 o
  10   0   4        0.49        1.56      0.95 o
  11   0   4      325.34      334.60      7.50 o
  12   0   4       35.85       34.38      2.15 o
 -13   1   4       19.21       17.36      1.50 o
 -12   1   4        6.39        4.81      0.79 o
 -11   1   4       21.64       18.57      1.20 o
 -10   1   4        2.31        2.55      0.60 o
  -9   1   4       43.69       43.06      1.53 o
  -8   1   4       10.40        9.61      0.78 o
  -7   1   4      275.42      293.23      5.10 o
  -6   1   4      203.38      217.63      5.22 o
  -5   1   4       45.03       49.26      1.46 o
  -4   1   4      191.45      192.18      3.11 o
  -3   1   4      743.99      717.44      8.56 o
  -2   1   4      449.87      439.49      6.72 o
  -1   1   4       20.93       17.43      0.78 o
   0   1   4      245.19      234.53      3.68 o
   1   1   4      196.16      205.97      3.37 o
   2   1   4      232.41      212.39      3.47 o
   3   1   4       79.75       77.91      1.80 o
   4   1   4       48.95       49.24      2.00 o
   5   1   4       71.25       75.85      1.67 o
   6   1   4      129.56      140.33      3.57 o
   7   1   4      136.92      132.84      2.52 o
   8   1   4      165.67      156.86      2.89 o
   9   1   4       30.07       28.84      1.65 o
  10   1   4       47.66       48.27      1.57 o
  11   1   4      296.95      306.09      4.97 o
  12   1   4      168.33      185.44      3.64 o
 -13   2   4       34.67       34.09      1.94 o
 -12   2   4        5.38        5.58      0.91 o
 -11   2   4      186.88      161.30      3.67 o
 -10   2   4        2.48        5.55      0.75 o
  -9   2   4        7.34        8.10      0.78 o
  -8   2   4       50.23       58.37      2.01 o
  -7   2   4      785.20      797.58     11.97 o
  -6   2   4        7.10        6.88      0.65 o
  -5   2   4      509.74      536.90      7.27 o
  -4   2   4      199.18      202.77      2.88 o
  -3   2   4       41.34       34.45      1.19 o
  -2   2   4      453.89      440.23      6.17 o
  -1   2   4      560.43      576.55      7.08 o
   0   2   4      202.82      194.40      2.92 o
   1   2   4     1651.42     1528.19     17.40 o
   2   2   4      160.73      148.93      2.89 o
   3   2   4       17.15       21.35      0.91 o
   4   2   4       27.38       28.51      0.97 o
   5   2   4      395.36      409.83      6.05 o
   6   2   4       49.56       42.80      1.26 o
   7   2   4       43.77       43.96      1.33 o
   8   2   4        4.61        4.58      0.59 o
   9   2   4       34.66       37.38      1.87 o
  10   2   4        6.28        9.34      1.56 o
  11   2   4        6.04        5.13      0.86 o
  12   2   4       16.93       18.25      1.29 o
 -13   3   4       35.82       44.44      2.22 o
 -12   3   4        0.02       -0.49      0.58 o
 -11   3   4       74.89       71.07      2.89 o
 -10   3   4       84.21       74.11      2.53 o
  -9   3   4       20.25       21.86      1.33 o
  -8   3   4      426.08      423.64      8.19 o
  -7   3   4     1142.79     1101.13     18.70 o
  -6   3   4      232.62      223.31      3.89 o
  -5   3   4      566.67      579.67      8.75 o
  -4   3   4      448.24      467.35      5.82 o
  -3   3   4       77.02       66.40      1.31 o
  -2   3   4      662.97      672.05      8.92 o
  -1   3   4      450.28      496.69      6.83 o
   0   3   4      140.04      129.48      2.31 o
   1   3   4     1609.47     1561.27     17.76 o
   2   3   4      969.68      953.79     11.29 o
   3   3   4      181.02      184.69      2.93 o
   4   3   4      100.86       96.59      2.33 o
   5   3   4      363.50      365.81      5.08 o
   6   3   4       54.59       48.36      1.35 o
   7   3   4       10.68        9.70      1.04 o
   8   3   4        0.03        0.02      0.40 o
   9   3   4       43.58       47.59      1.53 o
  10   3   4       56.25       52.27      1.85 o
  11   3   4       81.10       81.28      2.35 o
  12   3   4       54.66       58.55      2.34 o
 -13   4   4       29.31       41.38      3.44 o
 -12   4   4        2.37        2.65      0.84 o
 -11   4   4        0.01        0.07      0.61 o
 -10   4   4        0.40       -0.52      0.48 o
  -9   4   4       64.13       68.08      2.35 o
  -8   4   4     1112.94     1120.42     19.22 o
  -7   4   4       44.86       51.42      1.92 o
  -6   4   4        0.88        0.36      0.37 o
  -5   4   4        3.65        2.08      0.40 o
  -4   4   4      349.90      370.31      5.31 o
  -3   4   4        1.96        4.42      0.42 o
  -2   4   4      128.11      135.26      2.68 o
  -1   4   4        1.33        0.01      0.32 o
   0   4   4        8.14       11.13      1.09 o
   1   4   4      274.72      255.85      4.49 o
   2   4   4     3063.40     2938.53     40.12 o
   3   4   4       53.68       49.31      1.55 o
   4   4   4       61.95       65.37      1.70 o
   5   4   4       23.09       22.77      1.03 o
   6   4   4       10.59        7.61      0.70 o
   7   4   4       98.54       95.65      2.30 o
   8   4   4      101.77       87.07      2.24 o
   9   4   4       76.39       69.80      2.05 o
  10   4   4        0.00       -0.36      0.56 o
  11   4   4       28.04       26.50      1.45 o
  12   4   4        0.33       -0.89      0.96 o
 -12   5   4        5.24        5.39      1.02 o
 -11   5   4       22.90       24.83      1.64 o
 -10   5   4       23.83       22.78      1.81 o
  -9   5   4       50.50       47.00      2.03 o
  -8   5   4       96.02       97.88      2.96 o
  -7   5   4       12.61       13.36      1.07 o
  -6   5   4      128.43      118.25      2.61 o
  -5   5   4       98.64       85.02      2.83 o
  -4   5   4      155.50      159.36      3.25 o
  -3   5   4      183.24      182.89      4.13 o
  -2   5   4       33.01       36.31      1.93 o
  -1   5   4        5.91        6.67      2.12 o
   0   5   4      163.01      152.83      3.27 o
   1   5   4       33.78       36.99      1.67 o
   2   5   4      397.45      372.43      7.72 o
   3   5   4      147.33      136.33      3.88 o
   4   5   4       61.08       74.77      2.75 o
   5   5   4        1.18        0.66      0.45 o
   6   5   4       16.11       19.37      1.17 o
   7   5   4        4.98        4.81      1.21 o
   8   5   4        0.22        0.24      0.52 o
   9   5   4       64.71       59.53      2.14 o
  10   5   4        0.09       -0.41      0.55 o
  11   5   4        3.00        2.62      0.81 o
 -12   6   4       10.14       13.25      2.15 o
 -11   6   4        0.85        0.04      0.92 o
 -10   6   4        0.03       -0.72      0.77 o
  -9   6   4        3.81        2.73      1.08 o
  -8   6   4        0.44       -0.84      0.76 o
  -7   6   4       30.81       35.89      2.42 o
  -6   6   4        8.57        9.19      0.96 o
  -5   6   4       22.34       19.33      1.25 o
  -4   6   4       15.39       12.06      1.02 o
  -3   6   4        0.82        1.00      0.81 o
  -2   6   4        7.21        6.07      0.70 o
  -1   6   4       75.40       71.12      2.06 o
   0   6   4        8.12        4.87      0.66 o
   1   6   4       25.99       22.28      1.50 o
   2   6   4        0.21        0.74      0.74 o
   3   6   4       15.25       15.05      1.66 o
   4   6   4        3.14        2.26      0.64 o
   5   6   4        0.00       -0.51      1.63 o
   6   6   4       11.77       12.03      3.10 o
   7   6   4        0.03        0.92      0.71 o
   8   6   4        0.83        0.02      0.66 o
   9   6   4        1.11        1.76      0.80 o
  10   6   4        0.10       -0.46      0.71 o
  11   6   4        5.06        4.16      2.08 o
 -11   7   4        2.70        2.06      1.09 o
 -10   7   4        4.14        3.63      2.65 o
  -9   7   4       12.86       12.66      1.71 o
  -8   7   4        2.74        4.34      1.29 o
  -7   7   4        0.72        0.27      0.93 o
  -6   7   4       16.51       20.05      1.40 o
  -5   7   4       21.09       21.45      1.63 o
  -4   7   4        8.29        7.14      0.89 o
  -3   7   4       14.87       13.24      1.70 o
  -2   7   4        4.15        4.60      0.84 o
  -1   7   4       15.06       13.58      1.75 o
   0   7   4       10.70       10.47      0.95 o
   1   7   4       12.59       15.47      1.11 o
   2   7   4       14.69       16.02      1.36 o
   3   7   4       32.36       25.21      1.44 o
   4   7   4        2.81        0.84      0.93 o
   5   7   4        4.46        2.84      0.78 o
   6   7   4       16.00       15.61      1.21 o
   7   7   4        2.72        3.47      0.85 o
   8   7   4        4.05        3.25      1.23 o
   9   7   4        8.06        6.78      0.98 o
  10   7   4        1.65        0.69      0.72 o
 -10   8   4       14.23       20.14      7.10 o
  -9   8   4       52.63       60.01      5.04 o
  -8   8   4      381.64      397.71     12.09 o
  -7   8   4       18.24       16.47      1.99 o
  -6   8   4        2.50        2.00      0.95 o
  -5   8   4        2.09        3.73      1.63 o
  -4   8   4       70.11       62.18      2.40 o
  -3   8   4        7.03        9.03      0.92 o
  -2   8   4       10.06       11.23      1.17 o
  -1   8   4        6.64        5.02      1.26 o
   0   8   4       24.88       21.33      1.30 o
   1   8   4       54.52       57.12      2.05 o
   2   8   4      666.12      665.47     10.76 o
   3   8   4       74.53       73.15      2.40 o
   4   8   4       90.66       91.67      3.01 o
   5   8   4        0.69        1.24      1.02 o
   6   8   4        5.83        4.66      0.83 o
   7   8   4       50.18       46.58      2.01 o
   8   8   4       10.41        6.83      1.00 o
   9   8   4       26.09       24.61      1.63 o
  -9   9   4        8.83        8.17      1.68 o
  -8   9   4       82.22       87.35      4.16 o
  -7   9   4      298.42      332.38      9.48 o
  -6   9   4       24.53       26.45      1.77 o
  -5   9   4       93.66       83.13      3.02 o
  -4   9   4       66.01       54.75      2.40 o
  -3   9   4       16.89       18.53      1.29 o
  -2   9   4      206.81      212.93      4.58 o
  -1   9   4       49.07       51.41      2.01 o
   0   9   4        4.47        4.84      0.82 o
   1   9   4      239.49      230.72      4.88 o
   2   9   4       95.85       97.14      2.87 o
   3   9   4       36.97       40.73      1.90 o
   4   9   4       15.37       16.67      1.34 o
   5   9   4      127.00      124.54      6.23 o
   6   9   4        3.76        5.60      0.93 o
   7   9   4        2.13        1.13      0.70 o
   8   9   4        0.00       -0.03      0.78 o
  -8  10   4        0.14        3.78      2.34 o
  -7  10   4       47.20       50.54      3.03 o
  -6  10   4        5.57        7.12      1.37 o
  -5  10   4       27.52       24.22      1.79 o
  -4  10   4        3.27        2.63      0.91 o
  -3  10   4        2.81        0.74      1.39 o
  -2  10   4       20.02       22.02      2.53 o
  -1  10   4       27.37       24.04      1.52 o
   0  10   4        0.59        0.58      0.55 o
   1  10   4       29.16       28.54      1.66 o
   2  10   4        3.55        2.64      0.99 o
   3  10   4       77.38       73.31      2.59 o
   4  10   4        7.58       10.92      1.26 o
   5  10   4       22.22       21.25      2.84 o
   6  10   4        0.34        0.27      0.70 o
  -6  11   4       28.12       31.39      2.56 o
  -5  11   4        7.10        2.80      1.19 o
  -4  11   4        3.10        1.01      1.88 o
  -3  11   4       13.51       16.61      2.17 o
  -2  11   4        4.05        6.50      1.19 o
  -1  11   4        0.51        2.03      0.76 o
   0  11   4       26.42       31.06      1.87 o
   1  11   4       17.55       18.92      1.50 o
   2  11   4        0.49        0.88      0.83 o
   3  11   4        2.10        0.91      1.11 o
   4  11   4       14.89       13.28      1.59 o
  -1  12   4       47.02       50.34      3.77 o
   0  12   4        8.36        9.82      2.09 o
 -13   1   5        0.24        0.47      0.66 o
 -12   1   5       48.95       54.93      2.33 o
 -11   1   5       78.83       73.49      2.62 o
 -10   1   5       42.40       37.70      1.60 o
  -9   1   5        3.05        2.20      0.75 o
  -8   1   5        0.02        0.29      0.39 o
  -7   1   5      876.65      888.90     15.44 o
  -6   1   5       41.62       35.66      1.53 o
  -5   1   5        5.75        6.15      0.69 o
  -4   1   5       38.60       40.34      1.50 o
  -3   1   5       39.83       40.47      1.13 o
  -2   1   5       14.02       16.34      0.87 o
  -1   1   5     1178.70     1180.11     15.06 o
   0   1   5       26.81       43.33      1.33 o
   1   1   5        0.75        1.43      0.36 o
   2   1   5       38.17       40.20      1.42 o
   3   1   5       24.15       20.02      0.99 o
   4   1   5        8.69        5.37      0.56 o
   5   1   5      389.66      388.46      5.48 o
   6   1   5      144.87      158.69      2.91 o
   7   1   5        0.83        1.00      0.41 o
   8   1   5        0.06        0.22      0.42 o
   9   1   5        8.36        9.95      0.84 o
  10   1   5        0.64        0.44      0.65 o
  11   1   5      175.50      178.42      3.59 o
 -13   2   5        6.85        7.22      1.47 o
 -12   2   5        0.53        0.87      0.67 o
 -11   2   5        0.96        0.73      0.76 o
 -10   2   5      108.30      101.83      3.10 o
  -9   2   5       11.20       10.26      1.02 o
  -8   2   5        2.41        4.04      0.71 o
  -7   2   5      408.22      401.36      7.86 o
  -6   2   5        0.47       -0.08      0.51 o
  -5   2   5      230.19      225.82      4.07 o
  -4   2   5       52.91       56.24      2.14 o
  -3   2   5        8.08       14.62      0.82 o
  -2   2   5       13.80       13.91      0.75 o
  -1   2   5        0.53       -0.12      0.28 o
   0   2   5       31.63       26.39      0.95 o
   1   2   5        0.09        0.10      0.30 o
   2   2   5      185.26      185.96      3.05 o
   3   2   5        6.76        5.83      0.57 o
   4   2   5       57.57       53.74      1.44 o
   5   2   5        2.72        1.55      0.52 o
   6   2   5       60.35       57.43      1.57 o
   7   2   5       43.16       39.68      1.37 o
   8   2   5       26.61       24.80      1.16 o
   9   2   5        0.10        0.05      0.47 o
  10   2   5        1.65        0.63      0.71 o
  11   2   5       17.63       19.02      1.28 o
 -12   3   5       32.11       31.57      1.83 o
 -11   3   5       20.49       18.65      1.66 o
 -10   3   5       58.30       53.23      2.18 o
  -9   3   5       10.26       11.70      1.10 o
  -8   3   5       14.37       16.82      1.21 o
  -7   3   5      282.67      288.65      6.11 o
  -6   3   5       33.93       36.85      1.70 o
  -5   3   5        1.77        1.04      0.41 o
  -4   3   5       96.43       94.74      2.22 o
  -3   3   5       13.90       16.54      1.26 o
  -2   3   5      219.66      213.07      4.17 o
  -1   3   5      337.25      354.80      6.18 o
   0   3   5       44.08       38.98      1.09 o
   1   3   5       46.07       49.63      1.40 o
   2   3   5      208.41      202.46      3.55 o
   3   3   5        3.97        5.77      0.62 o
   4   3   5       16.89       14.00      0.96 o
   5   3   5      200.57      196.60      3.62 o
   6   3   5        3.85        4.19      0.58 o
   7   3   5        0.81        0.78      0.47 o
   8   3   5        5.37        5.85      0.73 o
   9   3   5        0.15        0.07      0.49 o
  10   3   5       15.70       17.67      1.78 o
  11   3   5        9.70        8.57      1.23 o
 -12   4   5        0.96        1.64      0.77 o
 -11   4   5        0.08        0.67      0.64 o
 -10   4   5       70.01       70.67      2.60 o
  -9   4   5       80.89       79.30      2.71 o
  -8   4   5      363.77      376.59      7.69 o
  -7   4   5      413.65      399.06      7.95 o
  -6   4   5       77.33       76.33      2.79 o
  -5   4   5        0.03       -0.26      0.35 o
  -4   4   5       42.14       40.21      1.43 o
  -3   4   5        2.80        0.72      0.62 o
  -2   4   5       13.19       15.33      3.82 o
  -1   4   5       80.62       86.27      3.87 o
   0   4   5       17.59       20.23      1.54 o
   1   4   5        4.85        7.18      1.05 o
   2   4   5       71.04       68.39      2.66 o
   3   4   5      213.28      191.24      4.23 o
   4   4   5       58.36       55.02      2.07 o
   5   4   5        1.90        2.54      0.65 o
   6   4   5        0.11       -0.03      0.45 o
   7   4   5        4.77        6.03      0.99 o
   8   4   5        7.71        7.62      0.82 o
   9   4   5        7.64        5.63      0.87 o
  10   4   5        0.11        0.20      0.71 o
  11   4   5       25.54       23.04      1.85 o
 -11   5   5        0.15       -0.31      0.88 o
 -10   5   5       88.33       85.96      6.84 o
  -9   5   5        0.19       -0.04      0.92 o
  -8   5   5      138.01      140.26      5.09 o
  -7   5   5        0.36        1.29      1.81 o
  -6   5   5       54.53       60.78      3.32 o
  -5   5   5       17.14       15.81      1.11 o
  -4   5   5      396.53      397.04     10.78 o
  -3   5   5        0.45        0.25      0.49 o
  -2   5   5       48.29       45.07      3.42 o
  -1   5   5        0.18        0.94      0.43 o
   0   5   5        8.01        7.40      0.83 o
   1   5   5       26.61       26.33      1.79 o
   2   5   5      412.19      383.30      8.20 o
   3   5   5       41.61       45.07      2.32 o
   4   5   5        0.72        0.12      0.70 o
   5   5   5       28.69       24.78      1.91 o
   6   5   5        3.13        3.16      0.87 o
   7   5   5       46.25       44.81      2.60 o
   8   5   5       11.92       12.72      1.50 o
   9   5   5       14.47       10.62      1.44 o
  10   5   5        2.41        0.54      1.10 o
 -11   6   5        0.00        0.94      1.24 o
 -10   6   5        4.35        5.69      1.42 o
  -9   6   5       56.49       55.38      3.21 o
  -8   6   5      167.13      177.29      6.09 o
  -7   6   5      175.71      173.17      9.26 o
  -6   6   5        8.67        9.11      1.66 o
  -5   6   5        7.27        7.41      0.95 o
  -4   6   5       65.11       57.01      2.55 o
  -3   6   5      406.93      381.58      7.38 o
  -2   6   5      121.78      117.21      2.93 o
  -1   6   5       17.52       16.35      1.16 o
   0   6   5        0.49       -0.62      0.41 o
   1   6   5       55.50       52.68      1.93 o
   2   6   5     1669.91     1629.31     23.48 o
   3   6   5     1935.62     1925.20     32.22 o
   4   6   5      181.97      184.61      5.77 o
   5   6   5       18.85       19.34      2.30 o
   6   6   5       10.25       11.29      1.40 o
   7   6   5        6.19        5.46      1.44 o
   8   6   5      269.82      259.17      6.64 o
   9   6   5       45.69       35.96      2.33 o
 -10   7   5      141.51      157.02      7.76 o
  -9   7   5        2.75        3.48      1.27 o
  -8   7   5      187.87      203.91      6.81 o
  -7   7   5       24.37       27.16      3.97 o
  -6   7   5       16.40       17.19      3.83 o
  -5   7   5       20.63       24.69      2.70 o
  -4   7   5      205.89      173.23      4.52 o
  -3   7   5        3.50        4.28      0.81 o
  -2   7   5       24.73       26.00      1.85 o
  -1   7   5       25.81       25.69      1.40 o
   0   7   5       10.32        7.51      0.92 o
   1   7   5       55.74       58.41      2.12 o
   2   7   5      337.73      337.82      6.43 o
   3   7   5        5.67        2.82      1.25 o
   4   7   5        1.47        1.61      0.70 o
   5   7   5        1.92       -0.21      0.90 o
   6   7   5        7.79        5.47      1.00 o
   7   7   5       12.12       12.64      1.25 o
   8   7   5        3.74        4.49      0.93 o
   9   7   5        6.11        8.75      1.98 o
  -9   8   5       18.78       19.22      2.85 o
  -8   8   5      338.53      367.88     13.11 o
  -7   8   5      185.17      198.44     10.76 o
  -6   8   5       97.11      108.70      3.51 o
  -5   8   5        0.00        0.68      0.63 o
  -4   8   5       27.33       28.93      2.44 o
  -3   8   5        0.34       -0.05      0.76 o
  -2   8   5        2.74        3.81      0.76 o
  -1   8   5      136.71      135.29      3.46 o
   0   8   5       15.75       14.70      1.22 o
   1   8   5       17.44       16.39      1.29 o
   2   8   5        0.01        0.09      0.57 o
   3   8   5       64.53       62.94      4.25 o
   4   8   5       80.69       70.30      2.51 o
   5   8   5        8.56        8.10      1.13 o
   6   8   5        0.48        0.45      0.78 o
   7   8   5        2.06        0.73      0.72 o
   8   8   5        0.22        0.24      1.25 o
  -8   9   5        0.07        1.20      1.49 o
  -7   9   5       47.85       56.39      5.98 o
  -6   9   5        1.37        1.16      0.78 o
  -5   9   5        9.57        9.19      1.48 o
  -4   9   5       79.34       73.89      2.89 o
  -3   9   5       15.34       14.63      1.78 o
  -2   9   5        0.80        1.29      0.66 o
  -1   9   5       22.97       23.81      1.56 o
   0   9   5       22.42       22.13      1.48 o
   1   9   5        8.58       10.02      1.15 o
   2   9   5       71.65       71.81      2.57 o
   3   9   5       13.01       10.29      1.20 o
   4   9   5        0.01       -0.07      0.86 o
   5   9   5       45.38       44.75      3.23 o
   6   9   5       18.35       22.77      1.66 o
  -6  10   5        5.15        2.92      0.99 o
  -5  10   5       37.43       37.23      3.91 o
  -4  10   5        0.10        1.13      0.81 o
  -3  10   5        5.63        3.10      1.38 o
  -2  10   5        2.50        5.15      1.23 o
  -1  10   5        0.02        0.53      0.63 o
   0  10   5        0.86        1.23      0.61 o
   1  10   5        0.43        1.62      0.79 o
   2  10   5        0.03       -1.01      0.67 o
   3  10   5       13.12       13.97      1.44 o
   4  10   5        6.03        8.51      1.19 o
   5  10   5        3.83       -0.53      2.34 o
  -3  11   5        2.82        1.57      1.23 o
  -2  11   5        3.10        5.05      2.15 o
  -1  11   5      128.28      148.89      4.06 o
   0  11   5       26.14       28.72      2.03 o
   1  11   5        0.00       -1.60      1.51 o
   2  11   5        1.28        1.80      1.58 o
 -12   0   6        1.11        1.85      1.03 o
 -11   0   6       10.77       12.25      1.94 o
 -10   0   6        6.46        8.55      1.63 o
  -9   0   6       79.54       78.69      3.63 o
  -8   0   6      120.82      113.39      4.11 o
  -7   0   6        1.47        1.27      1.56 o
  -6   0   6       73.12       82.04      3.46 o
  -5   0   6      132.11      127.47      6.26 o
  -4   0   6       22.17       25.37      2.77 o
  -3   0   6       96.79       79.94      3.10 o
  -1   0   6       46.11       41.34      2.73 o
   0   0   6      409.71      364.79      9.19 o
   1   0   6       16.20       15.56      1.28 o
   2   0   6      391.99      377.07      7.70 o
   3   0   6        0.79       -0.07      0.62 o
   4   0   6       66.24       56.04      2.23 o
   5   0   6       11.34       11.39      1.20 o
   6   0   6      178.96      192.54      4.92 o
   7   0   6       12.59       10.92      1.54 o
   8   0   6       37.74       41.75      2.59 o
   9   0   6       10.39        9.75      1.27 o
  10   0   6        1.81        1.62      0.86 o
 -12   1   6        1.74        3.51      1.05 o
 -11   1   6       32.42       29.97      1.78 o
 -10   1   6        0.82       -0.04      0.67 o
  -9   1   6        0.12        0.00      0.51 o
  -8   1   6       24.80       25.56      1.48 o
  -7   1   6      242.55      242.76      5.47 o
  -6   1   6     1761.74     1790.61     36.32 o
  -5   1   6      355.60      355.48      9.37 o
  -4   1   6        1.86        0.13      0.60 o
  -3   1   6        7.11        7.80      0.65 o
  -2   1   6        5.02        1.44      0.41 o
  -1   1   6       58.81       63.21      1.71 o
   0   1   6      745.13      770.35     10.52 o
   1   1   6       19.98       21.37      1.26 o
   2   1   6        0.04       -0.16      0.38 o
   3   1   6       41.83       42.89      1.52 o
   4   1   6       38.45       36.49      1.30 o
   5   1   6       16.70       18.61      1.04 o
   6   1   6      225.54      229.66      3.92 o
   7   1   6       10.85       13.75      1.10 o
   8   1   6        0.14       -0.20      0.46 o
   9   1   6        0.06       -0.15      0.52 o
  10   1   6        7.10        7.37      0.88 o
 -12   2   6        3.18        5.69      1.56 o
 -11   2   6        0.27        0.02      0.58 o
 -10   2   6       24.56       23.31      1.54 o
  -9   2   6        5.13        7.91      1.01 o
  -8   2   6        0.00       -0.14      0.47 o
  -7   2   6      792.86      808.80     14.51 o
  -6   2   6        3.18        3.26      1.43 o
  -5   2   6        3.09        2.28      0.71 o
  -4   2   6       84.52       84.06      3.75 o
  -3   2   6       45.67       48.21      2.13 o
  -2   2   6       21.21       20.51      1.37 o
  -1   2   6       46.02       50.11      1.62 o
   0   2   6       20.71       26.96      1.26 o
   1   2   6       21.22       18.24      0.91 o
   2   2   6        5.41        7.70      0.67 o
   3   2   6       39.46       39.70      1.32 o
   4   2   6       17.86       18.52      1.49 o
   5   2   6       41.47       37.51      1.45 o
   6   2   6      157.96      151.33      3.20 o
   7   2   6        0.77        1.42      0.66 o
   8   2   6       13.75       17.33      1.16 o
   9   2   6        3.85        3.33      0.75 o
  10   2   6        5.22        5.71      0.88 o
 -11   3   6        0.00        1.02      1.02 o
 -10   3   6       76.26       79.31      3.80 o
  -9   3   6       31.30       31.10      2.38 o
  -8   3   6        8.22        6.56      1.32 o
  -7   3   6        1.14        1.35      0.62 o
  -6   3   6        4.02        2.13      1.03 o
  -5   3   6       48.36       47.33      2.04 o
  -4   3   6       25.00       24.87      1.85 o
  -3   3   6       41.79       39.84      2.77 o
  -2   3   6       28.99       24.83      3.49 o
  -1   3   6       12.73       12.84      1.43 o
   0   3   6       11.21       11.86      1.09 o
   1   3   6       11.12       10.54      1.07 o
   2   3   6       56.61       58.98      2.16 o
   3   3   6       68.28       67.42      2.36 o
   4   3   6      222.74      217.68      5.67 o
   5   3   6       15.63       21.32      1.48 o
   6   3   6       18.82       17.97      1.39 o
   7   3   6       35.39       36.02      1.87 o
   8   3   6        8.14        8.44      1.25 o
   9   3   6       75.69       85.57      2.93 o
  10   3   6       21.72       21.00      2.44 o
 -11   4   6       11.06       13.40      1.94 o
 -10   4   6       61.51       57.15      3.26 o
  -9   4   6       64.93       60.96      3.33 o
  -8   4   6       16.88       17.75      1.95 o
  -7   4   6       97.36       94.84      6.53 o
  -6   4   6      202.11      205.40      6.91 o
  -5   4   6       24.74       26.44      2.49 o
  -4   4   6      328.06      321.06      6.80 o
  -3   4   6       90.84       75.96      3.54 o
  -2   4   6       50.27       48.71      6.46 o
  -1   4   6      128.36      118.04      3.75 o
   0   4   6        4.06        5.64      1.09 o
   1   4   6        0.28        0.54      0.72 o
   2   4   6      348.26      321.72      6.25 o
   3   4   6     1003.67      972.85     15.10 o
   4   4   6       36.05       41.26      2.01 o
   5   4   6      131.07      135.75      5.93 o
   6   4   6       10.48       11.30      1.21 o
   7   4   6        0.82        0.28      0.67 o
   8   4   6        7.60        7.72      1.10 o
   9   4   6       78.36       79.20      2.87 o
 -10   5   6        4.03        5.07      1.36 o
  -9   5   6        1.25        0.87      1.28 o
  -8   5   6       46.97       51.41      3.18 o
  -7   5   6        7.47        7.75      2.62 o
  -6   5   6        0.84        0.92      1.26 o
  -5   5   6        4.08        6.13      2.32 o
  -4   5   6       59.64       56.90      2.27 o
  -3   5   6        0.08        1.21      0.93 o
  -2   5   6       33.44       26.40      2.57 o
  -1   5   6       48.30       50.91      1.92 o
   0   5   6        3.99        3.69      1.03 o
   1   5   6       16.77       12.07      1.49 o
   2   5   6      247.08      215.67      5.74 o
   3   5   6       19.61       16.13      1.72 o
   4   5   6       58.26       52.56      2.70 o
   5   5   6       32.67       29.03      2.92 o
   6   5   6        2.58        0.15      0.81 o
   7   5   6        4.13        3.53      1.32 o
   8   5   6        1.35        1.31      1.27 o
  -9   6   6       14.57       17.36      2.15 o
  -8   6   6       12.92       13.87      1.99 o
  -7   6   6       20.87       25.23      3.36 o
  -6   6   6        1.05        0.65      0.93 o
  -5   6   6        1.61        2.47      1.17 o
  -4   6   6        0.32        1.45      0.68 o
  -3   6   6        0.32        0.35      0.72 o
  -2   6   6        3.56        1.85      0.63 o
  -1   6   6        5.66        4.91      0.84 o
   0   6   6       22.58       22.31      1.48 o
   1   6   6       22.11       15.55      1.35 o
   2   6   6        0.77       -0.39      0.76 o
   3   6   6       11.05       12.03      1.59 o
   4   6   6       18.41       17.19      1.83 o
   5   6   6        0.70        0.25      1.07 o
   6   6   6        2.89        2.50      1.03 o
   7   6   6        0.03       -0.27      0.74 o
   8   6   6        0.82        1.03      1.41 o
  -9   7   6        1.14        0.12      1.39 o
  -8   7   6       23.60       24.54      2.55 o
  -7   7   6        5.41        4.59      1.76 o
  -6   7   6        1.44        0.17      1.02 o
  -5   7   6        0.47       -0.91      0.61 o
  -4   7   6       78.05       80.05      2.95 o
  -3   7   6        0.41        2.38      1.48 o
  -2   7   6        1.87        2.19      0.86 o
  -1   7   6       21.20       20.48      1.41 o
   0   7   6        8.22        6.51      1.01 o
   1   7   6        9.26        6.07      1.17 o
   2   7   6      135.78      145.48      3.81 o
   3   7   6        3.06        5.17      0.96 o
   4   7   6        8.74       10.48      1.28 o
   5   7   6        0.12        0.17      0.79 o
   6   7   6        4.32        4.04      1.25 o
   7   7   6        9.42       11.82      1.64 o
  -8   8   6        0.65       -0.76      1.28 o
  -7   8   6       29.25       34.91      3.23 o
  -6   8   6       15.68       14.56      2.24 o
  -5   8   6       33.71       30.86      1.92 o
  -4   8   6       50.52       41.94      2.20 o
  -3   8   6        3.60        1.72      0.85 o
  -2   8   6       61.01       60.79      2.62 o
  -1   8   6       22.73       22.93      1.53 o
   0   8   6       16.19       18.51      1.44 o
   1   8   6        3.68        1.89      0.76 o
   2   8   6       47.67       45.92      2.12 o
   3   8   6      194.80      179.99      4.48 o
   4   8   6       21.31       13.79      2.05 o
   5   8   6       35.94       34.33      2.76 o
  -6   9   6       21.73       19.22      3.47 o
  -5   9   6        7.04        8.99      1.61 o
  -4   9   6       34.55       36.24      2.15 o
  -3   9   6       26.79       26.90      1.91 o
  -2   9   6        0.03       -0.38      0.70 o
  -1   9   6        1.42        3.58      0.81 o
   0   9   6       52.79       54.92      2.32 o
   1   9   6        1.26        2.17      0.72 o
   2   9   6       46.02       45.45      2.19 o
   3   9   6        0.57        0.06      0.72 o
   4   9   6       49.63       49.70      4.19 o
  -3  10   6       15.59       14.37      4.32 o
  -2  10   6       12.70       12.15      3.21 o
  -1  10   6        0.89        4.72      1.07 o
   0  10   6        0.94        2.16      1.23 o
   1  10   6        1.27        0.79      1.13 o
   2  10   6        0.81       -0.09      1.28 o
 -11   1   7        0.70       -0.15      0.72 o
 -10   1   7       13.32       15.31      1.51 o
  -9   1   7       28.28       29.74      2.96 o
  -8   1   7        4.80        7.80      1.03 o
  -7   1   7       58.61       66.11      2.51 o
  -6   1   7      127.26      139.57      4.03 o
  -5   1   7      129.35      131.36      5.03 o
  -4   1   7      115.63      118.77      4.13 o
  -3   1   7        0.64        0.52      0.76 o
  -2   1   7       21.56       17.90      1.27 o
  -1   1   7        0.07        0.61      0.49 o
   0   1   7      116.38      115.33      2.79 o
   1   1   7       11.18       12.23      1.05 o
   2   1   7        4.24        3.65      0.61 o
   3   1   7        4.01        2.62      0.66 o
   4   1   7       15.36       16.70      1.09 o
   5   1   7        0.96        0.85      0.59 o
   6   1   7        4.80        3.54      0.78 o
   7   1   7       31.80       33.22      1.56 o
   8   1   7        0.11        1.03      0.60 o
 -10   2   7       26.91       31.42      1.82 o
  -9   2   7        5.56        5.80      0.99 o
  -8   2   7       56.88       56.29      2.32 o
  -7   2   7      541.40      554.68     10.76 o
  -6   2   7      125.18      132.37      3.90 o
  -5   2   7       68.52       69.97      2.69 o
  -4   2   7       13.89       13.92      1.91 o
  -3   2   7        7.07        7.17      1.50 o
  -2   2   7        2.67        1.77      0.79 o
  -1   2   7       49.85       50.87      1.98 o
   0   2   7       34.91       38.82      2.00 o
   1   2   7      159.73      155.00      3.82 o
   2   2   7        5.35        7.59      1.05 o
   3   2   7       14.67       13.93      1.31 o
   4   2   7      201.51      214.70      4.83 o
   5   2   7      126.13      121.87      3.44 o
   6   2   7       32.33       34.59      1.92 o
   7   2   7        9.26        7.01      1.13 o
   8   2   7        0.00       -0.14      0.71 o
 -10   3   7       63.83       62.43      3.47 o
  -9   3   7        0.29       -0.47      1.14 o
  -8   3   7        3.67        0.15      2.06 o
  -7   3   7      122.24      125.51      7.88 o
  -6   3   7        3.63        2.26      1.28 o
  -5   3   7      120.06      123.95      5.19 o
  -4   3   7      202.54      208.90      7.07 o
  -3   3   7        1.29        1.70      1.12 o
  -2   3   7        2.17        1.92      1.12 o
  -1   3   7       64.75       66.61      3.84 o
   0   3   7        2.40        2.31      0.76 o
   1   3   7        1.19        1.42      0.70 o
   2   3   7       96.33       97.26      3.01 o
   3   3   7        0.74        0.32      0.69 o
   4   3   7        3.50        2.12      1.54 o
   5   3   7        0.33       -0.50      0.63 o
   6   3   7       35.11       41.46      2.09 o
   7   3   7        0.40       -0.33      0.81 o
   8   3   7        1.02        0.74      0.86 o
 -10   4   7       14.50       16.43      3.93 o
  -9   4   7       17.56       17.88      2.43 o
  -8   4   7       16.67       15.32      1.96 o
  -7   4   7        9.60        9.61      2.28 o
  -6   4   7       15.70       14.68      2.25 o
  -5   4   7       18.89       21.27      2.46 o
  -4   4   7       44.43       42.46      3.18 o
  -3   4   7        6.22        5.60      1.02 o
  -2   4   7       41.48       36.64      3.61 o
  -1   4   7       30.28       33.00      2.20 o
   0   4   7       26.19       26.66      2.60 o
   1   4   7       32.30       36.55      2.32 o
   2   4   7        0.62        0.54      0.76 o
   3   4   7       79.46       84.15      3.33 o
   4   4   7      176.16      193.27      4.74 o
   5   4   7       19.58       21.92      1.75 o
   6   4   7        2.37        2.41      0.84 o
   7   4   7       32.33       36.80      2.12 o
  -9   5   7       59.70       61.43      5.50 o
  -8   5   7        2.01        1.60      1.19 o
  -7   5   7       28.66       34.97      3.15 o
  -6   5   7        3.50        3.36      2.68 o
  -5   5   7        1.15        1.83      1.31 o
  -4   5   7        0.11        0.39      1.88 o
  -3   5   7      289.86      271.61      6.38 o
  -2   5   7        2.68        4.34      0.90 o
  -1   5   7       16.71       20.52      1.89 o
   0   5   7        2.25        1.01      0.98 o
   1   5   7       13.51       13.72      1.71 o
   2   5   7       41.37       38.84      2.53 o
   3   5   7      529.34      520.48     11.15 o
   4   5   7       50.63       46.96      2.80 o
   5   5   7        7.85        8.76      1.46 o
   6   5   7        0.21        0.96      0.99 o
  -8   6   7        0.10       -0.67      1.22 o
  -7   6   7        0.63       -0.34      1.69 o
  -6   6   7       32.30       28.94      2.98 o
  -5   6   7       73.87       67.63      4.15 o
  -4   6   7       73.17       60.50      3.92 o
  -3   6   7      125.00      121.34      3.83 o
  -2   6   7        0.25        0.03      0.69 o
  -1   6   7        2.39        2.87      0.79 o
   0   6   7       76.43       76.31      2.66 o
   1   6   7        0.59        0.00      0.63 o
   2   6   7       32.29       26.35      2.24 o
   3   6   7       67.67       65.66      3.28 o
   4   6   7       19.99       18.38      2.06 o
   5   6   7        0.62        0.98      0.99 o
   6   6   7       21.59       20.63      2.92 o
  -6   7   7       10.56        9.28      2.15 o
  -5   7   7        0.71        0.56      1.29 o
  -4   7   7       17.96       18.49      1.62 o
  -3   7   7      219.61      214.80      6.75 o
  -2   7   7       27.55       31.06      2.01 o
  -1   7   7       15.85       19.93      2.97 o
   0   7   7        3.70        4.66      0.92 o
   1   7   7       16.38       19.82      1.58 o
   2   7   7       49.05       43.82      2.17 o
   3   7   7      345.58      328.07      6.82 o
   4   7   7       18.99       12.94      1.42 o
  -5   8   7        4.89        4.02      2.09 o
  -4   8   7       33.20       29.09      2.87 o
  -3   8   7        0.03       -0.09      0.74 o
  -2   8   7       28.41       31.65      2.08 o
  -1   8   7        7.93        8.52      1.27 o
   0   8   7        3.15        4.98      1.04 o
   1   8   7        7.59        8.51      1.20 o
   2   8   7       11.65        7.04      1.16 o
   3   8   7       61.62       64.17      6.05 o
  -2   9   7        0.35        2.27      1.22 o
  -1   9   7        0.00        2.31      1.13 o
   0   9   7        0.04       -0.38      0.78 o
  -9   0   8        8.25       13.01      2.13 o
  -8   0   8       36.55       39.06      3.19 o
  -7   0   8       16.46       15.90      2.35 o
  -5   0   8       68.13       78.57      5.48 o
  -4   0   8       25.61       21.38      3.21 o
  -3   0   8        0.01       -0.31      1.45 o
  -2   0   8       42.75       33.96      3.83 o
  -1   0   8      100.36       90.88      4.05 o
   0   0   8       69.19       69.53      3.56 o
   1   0   8       70.08       72.92      3.77 o
   2   0   8        5.46        2.68      1.58 o
   3   0   8       45.45       47.19      2.34 o
   4   0   8        0.12        1.45      1.33 o
   5   0   8       48.22       66.16      3.28 o
   6   0   8      191.50      215.21      6.70 o
  -9   1   8       10.84       14.62      1.57 o
  -8   1   8       33.50       34.21      2.11 o
  -7   1   8       16.81       16.98      3.13 o
  -6   1   8        0.00        2.96      2.61 o
  -5   1   8       81.63       99.00      6.37 o
  -4   1   8       50.53       53.40      4.79 o
  -3   1   8       52.05       50.39      4.76 o
  -2   1   8       10.99        8.63      2.58 o
  -1   1   8        0.29       -1.00      0.67 o
   0   1   8       48.47       45.91      2.25 o
   1   1   8        5.48        4.08      0.93 o
   2   1   8        7.19        8.33      1.13 o
   3   1   8       30.80       29.73      1.74 o
   4   1   8        6.90        7.52      1.11 o
   5   1   8       68.82       79.59      2.84 o
   6   1   8       39.98       40.34      2.14 o
  -9   2   8        0.77        1.09      1.29 o
  -8   2   8        0.01       -0.22      0.91 o
  -6   2   8       87.15       88.89      4.48 o
  -5   2   8       21.59       16.57      2.27 o
  -4   2   8        2.47        2.03      1.39 o
  -3   2   8       11.93       12.61      2.79 o
  -2   2   8       25.28       22.99      2.49 o
  -1   2   8        1.17        0.81      0.90 o
   0   2   8       23.27       23.11      1.61 o
   1   2   8        0.32       -0.53      0.64 o
   2   2   8        0.38       -0.18      0.66 o
   3   2   8       94.70      104.03      3.89 o
   4   2   8      218.61      237.16      5.37 o
   5   2   8       45.47       45.05      2.22 o
   6   2   8       19.58       21.55      2.58 o
  -8   3   8       19.23       26.15      2.50 o
  -7   3   8       13.44        5.69      2.84 o
  -6   3   8        5.93        4.59      1.75 o
  -5   3   8      136.17      155.33      8.36 o
  -4   3   8       20.39       20.18      2.46 o
  -3   3   8       41.77       41.26      3.21 o
  -2   3   8       42.46       40.26      3.90 o
  -1   3   8       36.64       29.19      2.79 o
   0   3   8        5.10        3.62      0.93 o
   1   3   8       77.45       79.44      2.83 o
   2   3   8        1.24        0.53      1.08 o
   3   3   8       41.13       42.96      2.25 o
   4   3   8       59.43       59.67      3.41 o
   5   3   8        4.19        2.98      1.00 o
   6   3   8        3.13        1.10      1.49 o
  -8   4   8        5.65        4.95      3.17 o
  -7   4   8        0.10        0.24      1.94 o
  -6   4   8        3.32        0.63      2.46 o
  -5   4   8        7.72       10.49      2.73 o
  -4   4   8        1.11        2.58      1.55 o
  -3   4   8        0.39        0.25      1.25 o
  -2   4   8        3.15        1.83      1.70 o
  -1   4   8        0.66       -0.52      1.12 o
   0   4   8        0.26        0.75      1.13 o
   1   4   8        0.82       -0.10      0.89 o
   2   4   8        9.24       11.49      1.69 o
   3   4   8       11.31        9.94      1.37 o
   4   4   8       20.98       23.24      2.21 o
   5   4   8        1.41        2.56      1.38 o
  -7   5   8        0.46       -1.73      2.28 o
  -6   5   8       10.92       12.52      3.93 o
  -5   5   8        0.46        1.48      2.09 o
  -4   5   8        2.31        2.02      2.11 o
  -3   5   8      149.16      142.32      6.21 o
  -2   5   8       18.47       19.41      1.73 o
  -1   5   8       10.22        6.33      3.76 o
   0   5   8       67.45       73.03      3.43 o
   1   5   8       13.64       15.72      1.97 o
   2   5   8       15.51       13.49      1.90 o
   3   5   8      146.16      141.58      4.95 o
   4   5   8       26.21       23.10      2.93 o
  -5   6   8        1.31       -1.30      2.00 o
  -4   6   8        3.62        4.92      1.84 o
  -3   6   8        0.96        2.61      1.58 o
  -2   6   8        8.68        8.84      1.39 o
  -1   6   8        2.14        3.83      1.47 o
   0   6   8        0.00        1.29      0.82 o
   1   6   8        2.27        0.22      1.22 o
   2   6   8        0.22       -0.13      1.20 o
   3   6   8        9.85       13.71      3.47 o
  -2   7   8       44.40       35.55      2.91 o
  -1   7   8        0.41       -0.04      0.90 o
   0   7   8        8.56       14.66      2.24 o
   1   7   8        3.66        4.45      1.94 o
  -6   1   9        5.08        4.35      2.34 o
  -5   1   9       12.61       13.09      3.10 o
  -4   1   9        0.43       -0.77      1.82 o
  -3   1   9        0.14        3.06      2.13 o
  -2   1   9       18.40       20.69      3.72 o
  -1   1   9        1.83        0.86      2.13 o
   0   1   9        5.82        6.77      1.59 o
   1   1   9        4.15        5.33      1.28 o
   2   1   9        3.43        4.61      1.29 o
   3   1   9        0.08        1.06      1.75 o
  -6   2   9       72.49       75.49      6.09 o
  -5   2   9      259.20      275.79     12.79 o
  -4   2   9       19.97       30.03      4.34 o
  -3   2   9        1.88        0.07      2.12 o
  -2   2   9        4.60        1.25      2.35 o
  -1   2   9       25.10       31.13      4.47 o
   0   2   9       61.40       61.06      4.00 o
   1   2   9        0.73        2.03      1.00 o
   2   2   9        1.10        1.44      1.06 o
   3   2   9       11.99       13.47      1.47 o
  -5   3   9      165.32      180.12      9.98 o
  -4   3   9       13.61       17.40      2.66 o
  -3   3   9        4.16        3.94      2.49 o
  -2   3   9      109.95      113.45      5.45 o
  -1   3   9        0.99        1.95      1.65 o
   0   3   9       13.60       14.98      2.42 o
   1   3   9       75.44       74.62      2.91 o
   2   3   9        0.09       -0.88      0.83 o
  -4   4   9       70.78       70.84      6.53 o
  -3   4   9       15.28       13.38      2.50 o
  -2   4   9       35.95       34.86      8.54 o
  -1   4   9        2.92        2.45      1.73 o
   0   4   9        0.07        0.80      1.62 o
   1   4   9       33.38       35.70      2.69 o
 
